# Supplementary material for: Integrative analysis of DNA methylation, RNA sequencing, and genomic variants in the cancer genome atlas (TCGA) to predict endometrial cancer recurrence
Source: Front Genet. 2025 Apr 28;16:1569122. doi: 10.3389/fgene.2025.1569122 (PMC12066751; doi:10.3389/fgene.2025.1569122)
Supplement: Supplementary file 2 [file DataSheet1.zip]

Archive with 1 entries (1 files):
- Sourcecode.R
