# Supplementary material for: Integrative analysis of DNA methylation, RNA sequencing, and genomic variants in the cancer genome atlas (TCGA) to predict endometrial cancer recurrence
Source: Front Genet. 2025 Apr 28;16:1569122. doi: 10.3389/fgene.2025.1569122 (PMC12066751; doi:10.3389/fgene.2025.1569122)
Supplement: Supplementary file 2 [file DataSheet1.zip › Sourcecode.R]

############################################################################################################################################################################################################################
#UCEC Module 01
#Load omics and clinical data

#All omics data were downloaded by using the R package TCGAbiolinks and the GDCquery function
#Clinical data were downloaded from the supplementary data of a paper published by The Cancer Genome Atlas Research Network in Nature in 2013

setwd("X:/KWORKS/KW19v11_TCGA_FemaleCancer/03_Rrunning/")
rm(list=ls())

library(data.table); library(dplyr); library(matrixStats); library(pheatmap); library(corrplot); library(tidyr); library(progress)

TCGA_UCEC_Met450 <- as.data.frame(fread("Y:/12_TCGA/21_Met/450k/TCGA-UCEC-Methyl_450k.txt.gz",           header = TRUE, sep = "\t"))
TCGA_UCEC_Met027 <- as.data.frame(fread("Y:/12_TCGA/21_Met/027k/TCGA-UCEC-Methyl_27k.txt.gz",            header = TRUE, sep = "\t"))
TCGA_UCEC_RNAseq <- as.data.frame(fread("Y:/12_TCGA/11_RNA/TCGA-UCEC_RNA-seq.txt.gz",                    header = TRUE, sep = "\t"))
TCGA_UCEC_miRseq <- as.data.frame(fread("Y:/12_TCGA/11_RNA/TCGA-UCEC_sRNA-seq.txt.gz",                   header = TRUE, sep = "\t"))
TCGA_UCEC_SNVInf <- as.data.frame(fread("Y:/12_TCGA/31_SNV/data_UCEC_SNV_MuTect2.txt.gz",                header = TRUE, sep = "\t"))
TCGA_UCEC_SNVMat <- as.data.frame(fread("Y:/12_TCGA/33_SNV_Matrix/06_Total_Matrix_TCGAUCEC.txt.gz",      header = TRUE, sep = "\t"))
TCGA_UCEC_SNVMtG <- as.data.frame(fread("Y:/12_TCGA/33_SNV_Matrix/06_Total_Matrix_GENE_TCGAUCEC.txt.gz", header = TRUE, sep = "\t"))
TCGA_UCEC_Clinic <- as.data.frame(fread("Y:/12_TCGA/01_Cln/data_UCEC_Cln.txt.gz",                        header = TRUE, sep = "\t"))
TCGA_UCEC_Clnkey <- as.data.frame(fread("Y:/12_TCGA/01_Cln/TCGA_UCEC_KeyClinData.txt",                   header = TRUE, sep = "\t"))

names(TCGA_UCEC_Met450)[1] <- "ID"; names(TCGA_UCEC_Met027)[1] <- "ID"
TCGA_UCEC_MetI24 <- merge(x=TCGA_UCEC_Met450, y=TCGA_UCEC_Met027, by="ID")

TCGA_UCEC_RNAsID <- dplyr::select(TCGA_UCEC_RNAseq, ENSEMBL, SYMBOL)

rownames(TCGA_UCEC_Met450) <- TCGA_UCEC_Met450$ID     ; TCGA_UCEC_Met450 <- TCGA_UCEC_Met450[, -1   ]; TCGA_UCEC_Met450 <- na.omit(TCGA_UCEC_Met450)
rownames(TCGA_UCEC_MetI24) <- TCGA_UCEC_MetI24$ID     ; TCGA_UCEC_MetI24 <- TCGA_UCEC_MetI24[, -1   ]; TCGA_UCEC_MetI24 <- na.omit(TCGA_UCEC_MetI24)
rownames(TCGA_UCEC_RNAseq) <- TCGA_UCEC_RNAseq$ENSEMBL; TCGA_UCEC_RNAseq <- TCGA_UCEC_RNAseq[, -1:-2]; TCGA_UCEC_RNAseq <- na.omit(TCGA_UCEC_RNAseq)

TCGA_UCEC_Met450$SD <- matrixStats::rowSds(as.matrix(TCGA_UCEC_Met450)); TCGA_UCEC_Met450 <- dplyr::filter(TCGA_UCEC_Met450, SD != 0); TCGA_UCEC_Met450 <- TCGA_UCEC_Met450[, -ncol(TCGA_UCEC_Met450)]
TCGA_UCEC_MetI24$SD <- matrixStats::rowSds(as.matrix(TCGA_UCEC_MetI24)); TCGA_UCEC_MetI24 <- dplyr::filter(TCGA_UCEC_MetI24, SD != 0); TCGA_UCEC_MetI24 <- TCGA_UCEC_MetI24[, -ncol(TCGA_UCEC_MetI24)]
TCGA_UCEC_RNAseq$SD <- matrixStats::rowSds(as.matrix(TCGA_UCEC_RNAseq)); TCGA_UCEC_RNAseq <- dplyr::filter(TCGA_UCEC_RNAseq, SD != 0); TCGA_UCEC_RNAseq <- TCGA_UCEC_RNAseq[, -ncol(TCGA_UCEC_RNAseq)]

write.table(colnames(dplyr::select(TCGA_UCEC_Met450, contains("01A"))), file="XXX1.txt",sep="\t",quote=FALSE,row.names=FALSE)
write.table(colnames(dplyr::select(TCGA_UCEC_RNAseq, contains("01A"))), file="XXX2.txt",sep="\t",quote=FALSE,row.names=FALSE)
write.table(unique(TCGA_UCEC_SNVInf$ID), file="XXX3.txt",sep="\t",quote=FALSE,row.names=FALSE)


############################################################################################################################################################################################################################
#UCEC Module 03
#Filter: High OR variants

head(TCGA_UCEC_Clinic)
head(TCGA_UCEC_Clnkey)
table(TCGA_UCEC_Clnkey$IntegrativeCluster)
TCGA_UCEC_Clnkey$IntegrativeCluster <- gsub("CN high", "CH", TCGA_UCEC_Clnkey$IntegrativeCluster)
TCGA_UCEC_Clnkey$IntegrativeCluster <- gsub("CN low",  "CL", TCGA_UCEC_Clnkey$IntegrativeCluster)
TCGA_UCEC_Clnkey$IntegrativeCluster <- gsub("MSI",     "MI", TCGA_UCEC_Clnkey$IntegrativeCluster)
TCGA_UCEC_Clnkey$IntegrativeCluster <- gsub("POLE",    "PL", TCGA_UCEC_Clnkey$IntegrativeCluster)
TCGA_UCEC_Clnkey <- dplyr::filter(TCGA_UCEC_Clnkey, IntegrativeCluster != "Notassigned")
TCGA_UCEC_Clnkey <- dplyr::filter(TCGA_UCEC_Clnkey, histology_grade != "MixedGr3")
TCGA_UCEC_Clnkey <- dplyr::filter(TCGA_UCEC_Clnkey, vital_status != "Unknown")
TCGA_UCEC_Clnkey <- dplyr::filter(TCGA_UCEC_Clnkey, recurred_progressed != "Unknown")


table(TCGA_UCEC_Clnkey$IntegrativeCluster)
table(TCGA_UCEC_Clnkey$histology_grade)
table(dplyr::select(TCGA_UCEC_Clnkey, IntegrativeCluster, histology_grade))
table(TCGA_UCEC_Clnkey$vital_status)
table(TCGA_UCEC_Clnkey$recurred_progressed)


dim(TCGA_UCEC_Clnkey)


TCGA_UCEC_Clinic$bcr_patient_barcode <- gsub("\\-", "_", TCGA_UCEC_Clinic$bcr_patient_barcode)
TCGA_UCEC_Clnkey$bcr_patient_barcode <- gsub("\\-", "_", TCGA_UCEC_Clnkey$bcr_patient_barcode)

table(dplyr::select(TCGA_UCEC_Clnkey, histology, IntegrativeCluster))


############################################################################################################################################################################################################################
#UCEC Module 02
#Select 4 mol. subgroups with normal
#Key clinical data (MSI, POLE, etc) was retrieved from a paper (Levine et al., nature, 2013)

TCGA_UCEC_Met450_01A <- dplyr::select(TCGA_UCEC_Met450, contains("01A")); colnames(TCGA_UCEC_Met450_01A) <- substr(colnames(TCGA_UCEC_Met450_01A), 1, 12)
TCGA_UCEC_Met450_11A <- dplyr::select(TCGA_UCEC_Met450, contains("11A")); colnames(TCGA_UCEC_Met450_11A) <- substr(colnames(TCGA_UCEC_Met450_11A), 1, 12)
TCGA_UCEC_Met450_01A <- dplyr::select(TCGA_UCEC_Met450_01A, intersect(colnames(TCGA_UCEC_Met450_01A), TCGA_UCEC_Clnkey$bcr_patient_barcode))
TCGA_UCEC_Met450_11A <- dplyr::select(TCGA_UCEC_Met450_11A, intersect(colnames(TCGA_UCEC_Met450_11A), TCGA_UCEC_Clnkey$bcr_patient_barcode))

names(TCGA_UCEC_RNAseq) <- gsub(x = names(TCGA_UCEC_RNAseq), pattern = "\\.", replacement = "_")  
TCGA_UCEC_RNAseq_01A <- dplyr::select(TCGA_UCEC_RNAseq, contains("01A")); colnames(TCGA_UCEC_RNAseq_01A) <- substr(colnames(TCGA_UCEC_RNAseq_01A), 1, 12)
TCGA_UCEC_RNAseq_11A <- dplyr::select(TCGA_UCEC_RNAseq, contains("11A")); colnames(TCGA_UCEC_RNAseq_11A) <- substr(colnames(TCGA_UCEC_RNAseq_11A), 1, 12)
TCGA_UCEC_RNAseq_01A <- dplyr::select(TCGA_UCEC_RNAseq_01A, intersect(colnames(TCGA_UCEC_RNAseq_01A), TCGA_UCEC_Clnkey$bcr_patient_barcode))
TCGA_UCEC_RNAseq_11A <- dplyr::select(TCGA_UCEC_RNAseq_11A, intersect(colnames(TCGA_UCEC_RNAseq_11A), TCGA_UCEC_Clnkey$bcr_patient_barcode))
TCGA_UCEC_RNAseq_01A <- log(TCGA_UCEC_RNAseq_01A+1,2)
TCGA_UCEC_RNAseq_11A <- log(TCGA_UCEC_RNAseq_11A+1,2)


head(TCGA_UCEC_SNVInf)
table(grepl("01B", TCGA_UCEC_SNVInf$Tumor_Sample_Barcode))

TCGA_UCEC_SNVInf$ID <- gsub(substr(TCGA_UCEC_SNVInf$Tumor_Sample_Barcode, 1, 12), pattern = "\\-", replacement = "_")  
TCGA_UCEC_SNVInf$ID

TCGA_UCEC_SNVMat$ID <- gsub(substr(TCGA_UCEC_SNVMat$ID, 1, 12), pattern = "\\-", replacement = "_")  
TCGA_UCEC_SNVMtG$ID <- gsub(substr(TCGA_UCEC_SNVMtG$ID, 1, 12), pattern = "\\-", replacement = "_")  

table(duplicated(TCGA_UCEC_SNVInf$ID))
table(duplicated(TCGA_UCEC_SNVMat$ID))
table(duplicated(TCGA_UCEC_SNVMtG$ID))

TCGA_UCEC_SNVMat[1:5, 1:5]
TCGA_UCEC_SNVMtG[1:5, 1:5]


TCGA_UCEC_SNVInf <- dplyr::filter(TCGA_UCEC_SNVInf, ID %in% intersect(TCGA_UCEC_SNVInf$ID, TCGA_UCEC_Clnkey$bcr_patient_barcode))
TCGA_UCEC_SNVMat <- dplyr::filter(TCGA_UCEC_SNVMat, ID %in% intersect(TCGA_UCEC_SNVMat$ID, TCGA_UCEC_Clnkey$bcr_patient_barcode))
TCGA_UCEC_SNVMtG <- dplyr::filter(TCGA_UCEC_SNVMtG, ID %in% intersect(TCGA_UCEC_SNVMtG$ID, TCGA_UCEC_Clnkey$bcr_patient_barcode))

table(duplicated(TCGA_UCEC_SNVInf$ID))
table(duplicated(TCGA_UCEC_SNVMat$ID))
table(duplicated(TCGA_UCEC_SNVMtG$ID))


table(dplyr::select(TCGA_UCEC_Clnkey, histology, IntegrativeCluster))
table(TCGA_UCEC_Clnkey$histology_grade)
TCGA_UCEC_Clnkey3 <- dplyr::filter(TCGA_UCEC_Clnkey, histology_grade != "MixedGr3")
TCGA_UCEC_Clnkey2 <- dplyr::filter(TCGA_UCEC_Clnkey, histology_grade != "MixedGr3" & histology_grade != "EndoGr1" & histology_grade != "EndoGr2")
TCGA_UCEC_Clnkey3$HGEM_S3 <- ifelse(TCGA_UCEC_Clnkey3$histology_grade == "EndoGr3", "EndoGr3",
                                    ifelse(TCGA_UCEC_Clnkey3$histology_grade == "SerousGr3", "SerousGr3","EndoGr12"))
table(TCGA_UCEC_Clnkey2$histology_grade)
TCGA_UCEC_Clnkey2$HGEM_S2 <- TCGA_UCEC_Clnkey2$histology_grade

TCGA_UCEC_Clnkey3 <- TCGA_UCEC_Clnkey3[order(TCGA_UCEC_Clnkey3$bcr_patient_barcode), ]
TCGA_UCEC_Clnkey2 <- TCGA_UCEC_Clnkey2[order(TCGA_UCEC_Clnkey2$bcr_patient_barcode), ]

rownames(TCGA_UCEC_Clnkey3) <- TCGA_UCEC_Clnkey3$bcr_patient_barcode
rownames(TCGA_UCEC_Clnkey2) <- TCGA_UCEC_Clnkey2$bcr_patient_barcode


TCGA_UCEC_SNVMatz <- TCGA_UCEC_SNVMat; rownames(TCGA_UCEC_SNVMatz) <- TCGA_UCEC_SNVMatz$ID; TCGA_UCEC_SNVMatz <- TCGA_UCEC_SNVMatz[,-1]
TCGA_UCEC_SNVMtGz <- TCGA_UCEC_SNVMtG; rownames(TCGA_UCEC_SNVMtGz) <- TCGA_UCEC_SNVMtGz$ID; TCGA_UCEC_SNVMtGz <- TCGA_UCEC_SNVMtGz[,-1]
TCGA_UCEC_SNVMatz <- as.data.frame(t(as.matrix(TCGA_UCEC_SNVMatz)))
TCGA_UCEC_SNVMtGz <- as.data.frame(t(as.matrix(TCGA_UCEC_SNVMtGz)))

NORMALIZE_RNAseq <- function(x) (x- min(x))/(max(x) - min(x))
TCGA_UCEC_RNAseq_01N <- NORMALIZE_RNAseq(TCGA_UCEC_RNAseq_01A)

dim(TCGA_UCEC_Met450_01A)
dim(TCGA_UCEC_RNAseq_01A)
rownames(TCGA_UCEC_Clnkey) <- TCGA_UCEC_Clnkey$bcr_patient_barcode


annotation_colors = list(
  histology_grade  = c(EndoGr1="#0D3692", EndoGr2="#33A23D", EndoGr3="#FE5B10", SerousGr3="#32A1C8"),
  Stage  = c(Stage1="#0D3692", Stage2="#33A23D", Stage3="#FE5B10", Stage4="#32A1C8"),
  IntegrativeCluster  = c(CH="#8B50A4", CL="#C55C1D", MI="#677718", PL="#F14C82"),
  OMICS  = c(M="#AA9872", R="#73C7A6", V="#FFB300", G="#C82127"),
  vital_status = c(LIVING = "#BABABA", DECEASED = "#000000"),
  recurred_progressed = c(No = "#BABABA", Yes = "#000000")
)


TCGA_UCEC_Clnkeyc <- TCGA_UCEC_Clnkey
TCGA_UCEC_Clnkeyc <- TCGA_UCEC_Clnkeyc[order(TCGA_UCEC_Clnkeyc$histology_grade), ]
TCGA_UCEC_Clnkeyc <- TCGA_UCEC_Clnkeyc[order(TCGA_UCEC_Clnkeyc$IntegrativeCluster), ]
head(TCGA_UCEC_Clnkeyc)

TCGA_UCEC_Clnkeyc$Stage <- TCGA_UCEC_Clnkeyc$`2009stagegroup`
TCGA_UCEC_Clnkeyc$Stage <- gsub(" III", "3", TCGA_UCEC_Clnkeyc$Stage)
TCGA_UCEC_Clnkeyc$Stage <- gsub(" IV", "4", TCGA_UCEC_Clnkeyc$Stage)
TCGA_UCEC_Clnkeyc$Stage <- gsub(" II", "2", TCGA_UCEC_Clnkeyc$Stage)
TCGA_UCEC_Clnkeyc$Stage <- gsub(" I", "1", TCGA_UCEC_Clnkeyc$Stage)
table(TCGA_UCEC_Clnkeyc$Stage)

table(colnames(TCGA_UCEC_SNVMatz)==colnames(TCGA_UCEC_SNVMtGz))
COMMON_LIST_3OMICS <- sort(Reduce(intersect, list(colnames(TCGA_UCEC_Met450_01A),colnames(TCGA_UCEC_RNAseq_01N),colnames(TCGA_UCEC_SNVMatz),rownames(TCGA_UCEC_Clnkeyc))))
head(COMMON_LIST_3OMICS); length(COMMON_LIST_3OMICS) #116

TCGA_UCEC_Clnkeyc <- dplyr::filter(TCGA_UCEC_Clnkeyc, bcr_patient_barcode %in% COMMON_LIST_3OMICS)
TCGA_UCEC_Met450_01Ac <- dplyr::select(TCGA_UCEC_Met450_01A, TCGA_UCEC_Clnkeyc$bcr_patient_barcode)
TCGA_UCEC_RNAseq_01Nc <- dplyr::select(TCGA_UCEC_RNAseq_01N, TCGA_UCEC_Clnkeyc$bcr_patient_barcode)
TCGA_UCEC_SNVMatz___c <- dplyr::select(TCGA_UCEC_SNVMatz, TCGA_UCEC_Clnkeyc$bcr_patient_barcode)
TCGA_UCEC_SNVMtGz___c <- dplyr::select(TCGA_UCEC_SNVMtGz, TCGA_UCEC_Clnkeyc$bcr_patient_barcode)

library(matrixStats)
TCGA_UCEC_Met450_01Ac$SD <- matrixStats::rowSds(as.matrix(TCGA_UCEC_Met450_01Ac))
TCGA_UCEC_RNAseq_01Nc$SD <- matrixStats::rowSds(as.matrix(TCGA_UCEC_RNAseq_01Nc))
TCGA_UCEC_SNVMatz___c$SD <- matrixStats::rowSds(as.matrix(TCGA_UCEC_SNVMatz___c))
TCGA_UCEC_SNVMtGz___c$SD <- matrixStats::rowSds(as.matrix(TCGA_UCEC_SNVMtGz___c))
TCGA_UCEC_Met450_01Ac <- as.data.frame(dplyr::select(dplyr::filter(TCGA_UCEC_Met450_01Ac, SD != 0), -SD))
TCGA_UCEC_RNAseq_01Nc <- as.data.frame(dplyr::select(dplyr::filter(TCGA_UCEC_RNAseq_01Nc, SD != 0), -SD))
TCGA_UCEC_SNVMatz___c <- as.data.frame(dplyr::select(dplyr::filter(TCGA_UCEC_SNVMatz___c, SD != 0), -SD))
TCGA_UCEC_SNVMtGz___c <- as.data.frame(dplyr::select(dplyr::filter(TCGA_UCEC_SNVMtGz___c, SD != 0), -SD))


TCGA_UCEC_Met450_01Ac$OMICS <- "M"
TCGA_UCEC_RNAseq_01Nc$OMICS <- "R"
TCGA_UCEC_SNVMatz___c$OMICS <- "V"
TCGA_UCEC_SNVMtGz___c$OMICS <- "G"

dim(TCGA_UCEC_Met450_01Ac)
dim(TCGA_UCEC_RNAseq_01Nc)
dim(TCGA_UCEC_SNVMatz___c)
dim(TCGA_UCEC_SNVMtGz___c)


pheatmap(TCGA_UCEC_Met450_01Ac[1:30, 1:length(COMMON_LIST_3OMICS)], annotation_row = dplyr::select(TCGA_UCEC_Met450_01Ac[1:30, ], OMICS), annotation_col = dplyr::select(TCGA_UCEC_Clnkeyc, recurred_progressed, vital_status, histology_grade, IntegrativeCluster, Stage), annotation_colors=annotation_colors, cluster_cols = FALSE, cluster_rows = FALSE, show_rownames = FALSE, fontsize = 15, color = colorRampPalette(c("#60C5F1", "#FFFCCC", "#F47378"))(500))
pheatmap(TCGA_UCEC_RNAseq_01Nc[1:30, 1:length(COMMON_LIST_3OMICS)], annotation_row = dplyr::select(TCGA_UCEC_RNAseq_01Nc[1:30, ], OMICS), annotation_col = dplyr::select(TCGA_UCEC_Clnkeyc, recurred_progressed, vital_status, histology_grade, IntegrativeCluster, Stage), annotation_colors=annotation_colors, cluster_cols = FALSE, cluster_rows = FALSE, show_rownames = FALSE, fontsize = 15, color = colorRampPalette(c("#60C5F1", "#FFFCCC", "#F47378"))(500))
pheatmap(TCGA_UCEC_SNVMatz___c[1:30, 1:length(COMMON_LIST_3OMICS)], annotation_row = dplyr::select(TCGA_UCEC_SNVMatz___c[1:30, ], OMICS), annotation_col = dplyr::select(TCGA_UCEC_Clnkeyc, recurred_progressed, vital_status, histology_grade, IntegrativeCluster, Stage), annotation_colors=annotation_colors, cluster_cols = FALSE, cluster_rows = FALSE, show_rownames = FALSE, fontsize = 15, color = colorRampPalette(c("#60C5F1", "#FFFCCC", "#F47378"))(500))
pheatmap(TCGA_UCEC_SNVMtGz___c[1:30, 1:length(COMMON_LIST_3OMICS)], annotation_row = dplyr::select(TCGA_UCEC_SNVMtGz___c[1:30, ], OMICS), annotation_col = dplyr::select(TCGA_UCEC_Clnkeyc, recurred_progressed, vital_status, histology_grade, IntegrativeCluster, Stage), annotation_colors=annotation_colors, cluster_cols = FALSE, cluster_rows = FALSE, show_rownames = FALSE, fontsize = 15, color = colorRampPalette(c("#60C5F1", "#FFFCCC", "#F47378"))(500))

dim(TCGA_UCEC_Clnkeyc)
table(TCGA_UCEC_Clnkeyc$IntegrativeCluster)
table(TCGA_UCEC_Clnkeyc$histology_grade)
table(dplyr::select(TCGA_UCEC_Clnkeyc, IntegrativeCluster, histology_grade))
table(dplyr::select(TCGA_UCEC_Clnkeyc, recurred_progressed, IntegrativeCluster))
table(dplyr::select(TCGA_UCEC_Clnkeyc, recurred_progressed, histology_grade))
table(dplyr::select(TCGA_UCEC_Clnkeyc, IntegrativeCluster, msi_status_7_marker_call))

TCGA_UCEC_omicsA_01Ac <- rbind(TCGA_UCEC_Met450_01Ac,TCGA_UCEC_RNAseq_01Nc,TCGA_UCEC_SNVMatz___c,TCGA_UCEC_SNVMtGz___c)
dim(TCGA_UCEC_Met450_01Ac)
dim(TCGA_UCEC_RNAseq_01Nc)
dim(TCGA_UCEC_SNVMatz___c)
dim(TCGA_UCEC_SNVMtGz___c)

#pheatmap(TCGA_UCEC_omicsA_01Ac[, 1:length(COMMON_LIST_3OMICS)], annotation_row = dplyr::select(TCGA_UCEC_omicsA_01Ac, OMICS), annotation_col = dplyr::select(TCGA_UCEC_Clnkeyc, recurred_progressed, vital_status, histology_grade, IntegrativeCluster, Stage), annotation_colors=annotation_colors, cluster_cols = FALSE, cluster_rows = FALSE, show_rownames = FALSE, show_colnames = FALSE, fontsize = 15, color = colorRampPalette(c("#60C5F1", "#FFFCCC", "#F47378"))(500))

dim(TCGA_UCEC_omicsA_01Ac[, 1:length(COMMON_LIST_3OMICS)])
dim(dplyr::select(TCGA_UCEC_omicsA_01Ac, OMICS))

##################################################################################################################
##################################################################################################################
##################################################################################################################
TCGA_UCEC_Met450_01AcX <- TCGA_UCEC_Met450_01Ac; TCGA_UCEC_Met450_01AcX$ID <- rownames(TCGA_UCEC_Met450_01AcX); TCGA_UCEC_Met450_01AcX <- dplyr::select(TCGA_UCEC_Met450_01AcX, -OMICS)
TCGA_UCEC_RNAseq_01NcX <- TCGA_UCEC_RNAseq_01Nc; TCGA_UCEC_RNAseq_01NcX$ID <- rownames(TCGA_UCEC_RNAseq_01NcX); TCGA_UCEC_RNAseq_01NcX <- dplyr::select(TCGA_UCEC_RNAseq_01NcX, -OMICS)

TCGA_UCEC_Met450_01AcX <- dplyr::filter(TCGA_UCEC_Met450_01AcX, ID %in% c("cg16244155","cg10450692","cg27570984","cg26793019")); TCGA_UCEC_Met450_01AcX <- dplyr::select(TCGA_UCEC_Met450_01AcX, -ID)
TCGA_UCEC_RNAseq_01NcX <- dplyr::filter(TCGA_UCEC_RNAseq_01NcX, ID %in% c("ENSG00000026508","ENSG00000088992")); TCGA_UCEC_RNAseq_01NcX <- dplyr::select(TCGA_UCEC_RNAseq_01NcX, -ID)
write.table(TCGA_UCEC_Met450_01AcX, file="TCGA_UCEC_Met450_01AcX.txt",sep="\t",quote=FALSE,col.names=NA)
write.table(TCGA_UCEC_RNAseq_01NcX, file="TCGA_UCEC_RNAseq_01NcX.txt",sep="\t",quote=FALSE,col.names=NA)

TCGA_UCEC_Met450_01Ac_AL <- as.matrix(dplyr::select(TCGA_UCEC_Met450_01Ac, rownames(dplyr::select(TCGA_UCEC_Clnkeyc, IntegrativeCluster, recurred_progressed))))
TCGA_UCEC_Met450_01Ac_CH <- as.matrix(dplyr::select(TCGA_UCEC_Met450_01Ac, rownames(dplyr::filter(dplyr::select(TCGA_UCEC_Clnkeyc, IntegrativeCluster, recurred_progressed), IntegrativeCluster == "CH"))))
TCGA_UCEC_Met450_01Ac_CL <- as.matrix(dplyr::select(TCGA_UCEC_Met450_01Ac, rownames(dplyr::filter(dplyr::select(TCGA_UCEC_Clnkeyc, IntegrativeCluster, recurred_progressed), IntegrativeCluster == "CL"))))
TCGA_UCEC_Met450_01Ac_MI <- as.matrix(dplyr::select(TCGA_UCEC_Met450_01Ac, rownames(dplyr::filter(dplyr::select(TCGA_UCEC_Clnkeyc, IntegrativeCluster, recurred_progressed), IntegrativeCluster == "MI"))))
TCGA_UCEC_RNAseq_01Nc_AL <- as.matrix(dplyr::select(TCGA_UCEC_RNAseq_01Nc, rownames(dplyr::select(TCGA_UCEC_Clnkeyc, IntegrativeCluster, recurred_progressed))))
TCGA_UCEC_RNAseq_01Nc_CH <- as.matrix(dplyr::select(TCGA_UCEC_RNAseq_01Nc, rownames(dplyr::filter(dplyr::select(TCGA_UCEC_Clnkeyc, IntegrativeCluster, recurred_progressed), IntegrativeCluster == "CH"))))
TCGA_UCEC_RNAseq_01Nc_CL <- as.matrix(dplyr::select(TCGA_UCEC_RNAseq_01Nc, rownames(dplyr::filter(dplyr::select(TCGA_UCEC_Clnkeyc, IntegrativeCluster, recurred_progressed), IntegrativeCluster == "CL"))))
TCGA_UCEC_RNAseq_01Nc_MI <- as.matrix(dplyr::select(TCGA_UCEC_RNAseq_01Nc, rownames(dplyr::filter(dplyr::select(TCGA_UCEC_Clnkeyc, IntegrativeCluster, recurred_progressed), IntegrativeCluster == "MI"))))

TCGA_UCEC_RECUR_AL <- factor(dplyr::select(TCGA_UCEC_Clnkeyc, IntegrativeCluster, recurred_progressed)$recurred_progressed)
TCGA_UCEC_RECUR_CH <- factor(dplyr::filter(dplyr::select(TCGA_UCEC_Clnkeyc, IntegrativeCluster, recurred_progressed), IntegrativeCluster == "CH")$recurred_progressed)
TCGA_UCEC_RECUR_CL <- factor(dplyr::filter(dplyr::select(TCGA_UCEC_Clnkeyc, IntegrativeCluster, recurred_progressed), IntegrativeCluster == "CL")$recurred_progressed)
TCGA_UCEC_RECUR_MI <- factor(dplyr::filter(dplyr::select(TCGA_UCEC_Clnkeyc, IntegrativeCluster, recurred_progressed), IntegrativeCluster == "MI")$recurred_progressed)

dim(TCGA_UCEC_Met450_01Ac_AL); dim(TCGA_UCEC_RNAseq_01Nc_AL); table(TCGA_UCEC_RECUR_AL); length(TCGA_UCEC_RECUR_AL)
dim(TCGA_UCEC_Met450_01Ac_CH); dim(TCGA_UCEC_RNAseq_01Nc_CH); table(TCGA_UCEC_RECUR_CH); length(TCGA_UCEC_RECUR_CH)
dim(TCGA_UCEC_Met450_01Ac_CL); dim(TCGA_UCEC_RNAseq_01Nc_CL); table(TCGA_UCEC_RECUR_CL); length(TCGA_UCEC_RECUR_CL)
dim(TCGA_UCEC_Met450_01Ac_MI); dim(TCGA_UCEC_RNAseq_01Nc_MI); table(TCGA_UCEC_RECUR_MI); length(TCGA_UCEC_RECUR_MI)


TCGA_UCEC_RNAseq_01Nc_CH <- as.data.frame(TCGA_UCEC_RNAseq_01Nc_CH)
TCGA_UCEC_RNAseq_01Nc_CL <- as.data.frame(TCGA_UCEC_RNAseq_01Nc_CL)
TCGA_UCEC_RNAseq_01Nc_MI <- as.data.frame(TCGA_UCEC_RNAseq_01Nc_MI)
TCGA_UCEC_RNAseq_01Nc_CH$SD <- matrixStats::rowSds(as.matrix(TCGA_UCEC_RNAseq_01Nc_CH))
TCGA_UCEC_RNAseq_01Nc_CL$SD <- matrixStats::rowSds(as.matrix(TCGA_UCEC_RNAseq_01Nc_CL))
TCGA_UCEC_RNAseq_01Nc_MI$SD <- matrixStats::rowSds(as.matrix(TCGA_UCEC_RNAseq_01Nc_MI))
TCGA_UCEC_RNAseq_01Nc_CH <- as.matrix(dplyr::select(dplyr::filter(TCGA_UCEC_RNAseq_01Nc_CH, SD != 0), -SD))
TCGA_UCEC_RNAseq_01Nc_CL <- as.matrix(dplyr::select(dplyr::filter(TCGA_UCEC_RNAseq_01Nc_CL, SD != 0), -SD))
TCGA_UCEC_RNAseq_01Nc_MI <- as.matrix(dplyr::select(dplyr::filter(TCGA_UCEC_RNAseq_01Nc_MI, SD != 0), -SD))


TCGA_UCEC_Met450_01Ac_AL_SW_PV <- apply(TCGA_UCEC_Met450_01Ac_AL, 1, function(x) shapiro.test(x)$p.value)
TCGA_UCEC_Met450_01Ac_CH_SW_PV <- apply(TCGA_UCEC_Met450_01Ac_CH, 1, function(x) shapiro.test(x)$p.value)
TCGA_UCEC_Met450_01Ac_CL_SW_PV <- apply(TCGA_UCEC_Met450_01Ac_CL, 1, function(x) shapiro.test(x)$p.value)
TCGA_UCEC_Met450_01Ac_MI_SW_PV <- apply(TCGA_UCEC_Met450_01Ac_MI, 1, function(x) shapiro.test(x)$p.value)
TCGA_UCEC_RNAseq_01Nc_AL_SW_PV <- apply(TCGA_UCEC_RNAseq_01Nc_AL, 1, function(x) shapiro.test(x)$p.value)
TCGA_UCEC_RNAseq_01Nc_CH_SW_PV <- apply(TCGA_UCEC_RNAseq_01Nc_CH, 1, function(x) shapiro.test(x)$p.value)
TCGA_UCEC_RNAseq_01Nc_CL_SW_PV <- apply(TCGA_UCEC_RNAseq_01Nc_CL, 1, function(x) shapiro.test(x)$p.value)
TCGA_UCEC_RNAseq_01Nc_MI_SW_PV <- apply(TCGA_UCEC_RNAseq_01Nc_MI, 1, function(x) shapiro.test(x)$p.value)

table(TCGA_UCEC_Met450_01Ac_AL_SW_PV < 0.05)
table(TCGA_UCEC_Met450_01Ac_CH_SW_PV < 0.05)
table(TCGA_UCEC_Met450_01Ac_CL_SW_PV < 0.05)
table(TCGA_UCEC_Met450_01Ac_MI_SW_PV < 0.05)
table(TCGA_UCEC_RNAseq_01Nc_AL_SW_PV < 0.05)
table(TCGA_UCEC_RNAseq_01Nc_CH_SW_PV < 0.05)
table(TCGA_UCEC_RNAseq_01Nc_CL_SW_PV < 0.05)
table(TCGA_UCEC_RNAseq_01Nc_MI_SW_PV < 0.05)

head(TCGA_UCEC_Met450_01Ac_AL)

t.test(TCGA_UCEC_Met450_01Ac_AL[1, ] ~ TCGA_UCEC_RECUR_AL)
t.test(TCGA_UCEC_Met450_01Ac_CH[1, ] ~ TCGA_UCEC_RECUR_CH)
t.test(TCGA_UCEC_Met450_01Ac_CL[1, ] ~ TCGA_UCEC_RECUR_CL)
t.test(TCGA_UCEC_Met450_01Ac_MI[1, ] ~ TCGA_UCEC_RECUR_MI)
t.test(TCGA_UCEC_RNAseq_01Nc_AL[1, ] ~ TCGA_UCEC_RECUR_AL)
t.test(TCGA_UCEC_RNAseq_01Nc_CH[1, ] ~ TCGA_UCEC_RECUR_CH)
t.test(TCGA_UCEC_RNAseq_01Nc_CL[1, ] ~ TCGA_UCEC_RECUR_CL)
t.test(TCGA_UCEC_RNAseq_01Nc_MI[1, ] ~ TCGA_UCEC_RECUR_MI)

wilcox.test(TCGA_UCEC_Met450_01Ac_AL[1, ] ~ TCGA_UCEC_RECUR_AL)
wilcox.test(TCGA_UCEC_Met450_01Ac_CH[1, ] ~ TCGA_UCEC_RECUR_CH)
wilcox.test(TCGA_UCEC_Met450_01Ac_CL[1, ] ~ TCGA_UCEC_RECUR_CL)
wilcox.test(TCGA_UCEC_Met450_01Ac_MI[1, ] ~ TCGA_UCEC_RECUR_MI)
wilcox.test(TCGA_UCEC_RNAseq_01Nc_AL[1, ] ~ TCGA_UCEC_RECUR_AL)
wilcox.test(TCGA_UCEC_RNAseq_01Nc_CH[1, ] ~ TCGA_UCEC_RECUR_CH)
wilcox.test(TCGA_UCEC_RNAseq_01Nc_CL[1, ] ~ TCGA_UCEC_RECUR_CL)
wilcox.test(TCGA_UCEC_RNAseq_01Nc_MI[1, ] ~ TCGA_UCEC_RECUR_MI)


XXX1 <- t.test(TCGA_UCEC_Met450_01Ac_CH[1, ] ~ TCGA_UCEC_RECUR_CH)
XXX2 <- wilcox.test(TCGA_UCEC_Met450_01Ac_CH[1, ] ~ TCGA_UCEC_RECUR_CH)
XXX1$p.value
XXX2$p.value
XXX1$estimate
XXX2$estimate


Met450_AL_PV <- vector(); Met450_AL_FC <- vector(); Met450_AL_PVw <- vector()
Met450_CH_PV <- vector(); Met450_CH_FC <- vector(); Met450_CH_PVw <- vector()
Met450_CL_PV <- vector(); Met450_CL_FC <- vector(); Met450_CL_PVw <- vector()
Met450_MI_PV <- vector(); Met450_MI_FC <- vector(); Met450_MI_PVw <- vector()
RNAseq_AL_PV <- vector(); RNAseq_AL_FC <- vector(); RNAseq_AL_PVw <- vector()
RNAseq_CH_PV <- vector(); RNAseq_CH_FC <- vector(); RNAseq_CH_PVw <- vector()
RNAseq_CL_PV <- vector(); RNAseq_CL_FC <- vector(); RNAseq_CL_PVw <- vector()
RNAseq_MI_PV <- vector(); RNAseq_MI_FC <- vector(); RNAseq_MI_PVw <- vector()

#Met450_CH_Px <- vector()
#pb <- progress_bar$new(total=nrow(TCGA_UCEC_Met450_01Ac_CH)); for (i in 1:nrow(TCGA_UCEC_Met450_01Ac_CH)){  pb$tick();   TTEST <- t.test(TCGA_UCEC_Met450_01Ac_CH[i, ] ~ TCGA_UCEC_RECUR_CH);  WTEST <- wilcox.test(TCGA_UCEC_Met450_01Ac_CH[i, ] ~ TCGA_UCEC_RECUR_CH);  Met450_CH_PV[i] <- TTEST$p.value;  Met450_CH_Px[i] <- WTEST$p.value;  Met450_CH_FC[i] <- diff(TTEST$estimate)}
#TCGA_UCEC_Met450_01Ac_CH <- as.data.frame(TCGA_UCEC_Met450_01Ac_CH); TCGA_UCEC_Met450_01Ac_CH$Px <- -log10(Met450_CH_Px); TCGA_UCEC_Met450_01Ac_CH$PV <- -log10(Met450_CH_PV); TCGA_UCEC_Met450_01Ac_CH$FC <- Met450_CH_FC
#TCGA_UCEC_Met450_01Ac_CHx <- dplyr::filter(TCGA_UCEC_Met450_01Ac_CH, abs(FC) > 0.18 & Px > -log10(0.0005 )); dim(TCGA_UCEC_Met450_01Ac_CHx)
#TCGA_UCEC_Met450_01Ac_CHy <- dplyr::filter(TCGA_UCEC_Met450_01Ac_CH, abs(FC) > 0.18 & PV > -log10(0.0005 )); dim(TCGA_UCEC_Met450_01Ac_CHy)
#write.table(rownames(TCGA_UCEC_Met450_01Ac_CHx), file="clipboard",sep="\t",quote=FALSE,col.names=FALSE,row.names=FALSE)
#write.table(rownames(TCGA_UCEC_Met450_01Ac_CHy), file="clipboard",sep="\t",quote=FALSE,col.names=FALSE,row.names=FALSE)

#Takes 45m (ttest 20 + Wilcox 25m)
Sys.time()
pb <- progress_bar$new(total=nrow(TCGA_UCEC_Met450_01Ac_AL)); for (i in 1:nrow(TCGA_UCEC_Met450_01Ac_AL)){  pb$tick();   TTEST <- t.test(TCGA_UCEC_Met450_01Ac_AL[i, ] ~ TCGA_UCEC_RECUR_AL);  Met450_AL_PV[i] <- TTEST$p.value;  Met450_AL_FC[i] <- diff(TTEST$estimate)}
pb <- progress_bar$new(total=nrow(TCGA_UCEC_Met450_01Ac_CH)); for (i in 1:nrow(TCGA_UCEC_Met450_01Ac_CH)){  pb$tick();   TTEST <- t.test(TCGA_UCEC_Met450_01Ac_CH[i, ] ~ TCGA_UCEC_RECUR_CH);  Met450_CH_PV[i] <- TTEST$p.value;  Met450_CH_FC[i] <- diff(TTEST$estimate)}
pb <- progress_bar$new(total=nrow(TCGA_UCEC_Met450_01Ac_CL)); for (i in 1:nrow(TCGA_UCEC_Met450_01Ac_CL)){  pb$tick();   TTEST <- t.test(TCGA_UCEC_Met450_01Ac_CL[i, ] ~ TCGA_UCEC_RECUR_CL);  Met450_CL_PV[i] <- TTEST$p.value;  Met450_CL_FC[i] <- diff(TTEST$estimate)}
pb <- progress_bar$new(total=nrow(TCGA_UCEC_Met450_01Ac_MI)); for (i in 1:nrow(TCGA_UCEC_Met450_01Ac_MI)){  pb$tick();   TTEST <- t.test(TCGA_UCEC_Met450_01Ac_MI[i, ] ~ TCGA_UCEC_RECUR_MI);  Met450_MI_PV[i] <- TTEST$p.value;  Met450_MI_FC[i] <- diff(TTEST$estimate)}
Sys.time()
pb <- progress_bar$new(total=nrow(TCGA_UCEC_RNAseq_01Nc_AL)); for (i in 1:nrow(TCGA_UCEC_RNAseq_01Nc_AL)){  pb$tick();   TTEST <- t.test(TCGA_UCEC_RNAseq_01Nc_AL[i, ] ~ TCGA_UCEC_RECUR_AL);  RNAseq_AL_PV[i] <- TTEST$p.value;  RNAseq_AL_FC[i] <- diff(TTEST$estimate)}
pb <- progress_bar$new(total=nrow(TCGA_UCEC_RNAseq_01Nc_CH)); for (i in 1:nrow(TCGA_UCEC_RNAseq_01Nc_CH)){  pb$tick();   TTEST <- t.test(TCGA_UCEC_RNAseq_01Nc_CH[i, ] ~ TCGA_UCEC_RECUR_CH);  RNAseq_CH_PV[i] <- TTEST$p.value;  RNAseq_CH_FC[i] <- diff(TTEST$estimate)}
pb <- progress_bar$new(total=nrow(TCGA_UCEC_RNAseq_01Nc_CL)); for (i in 1:nrow(TCGA_UCEC_RNAseq_01Nc_CL)){  pb$tick();   TTEST <- t.test(TCGA_UCEC_RNAseq_01Nc_CL[i, ] ~ TCGA_UCEC_RECUR_CL);  RNAseq_CL_PV[i] <- TTEST$p.value;  RNAseq_CL_FC[i] <- diff(TTEST$estimate)}
pb <- progress_bar$new(total=nrow(TCGA_UCEC_RNAseq_01Nc_MI)); for (i in 1:nrow(TCGA_UCEC_RNAseq_01Nc_MI)){  pb$tick();   TTEST <- t.test(TCGA_UCEC_RNAseq_01Nc_MI[i, ] ~ TCGA_UCEC_RECUR_MI);  RNAseq_MI_PV[i] <- TTEST$p.value;  RNAseq_MI_FC[i] <- diff(TTEST$estimate)}
Sys.time()
pb <- progress_bar$new(total=nrow(TCGA_UCEC_Met450_01Ac_AL)); for (i in 1:nrow(TCGA_UCEC_Met450_01Ac_AL)){  pb$tick();   WTEST <- wilcox.test(TCGA_UCEC_Met450_01Ac_AL[i, ] ~ TCGA_UCEC_RECUR_AL);  Met450_AL_PVw[i] <- WTEST$p.value}
pb <- progress_bar$new(total=nrow(TCGA_UCEC_Met450_01Ac_CH)); for (i in 1:nrow(TCGA_UCEC_Met450_01Ac_CH)){  pb$tick();   WTEST <- wilcox.test(TCGA_UCEC_Met450_01Ac_CH[i, ] ~ TCGA_UCEC_RECUR_CH);  Met450_CH_PVw[i] <- WTEST$p.value}
pb <- progress_bar$new(total=nrow(TCGA_UCEC_Met450_01Ac_CL)); for (i in 1:nrow(TCGA_UCEC_Met450_01Ac_CL)){  pb$tick();   WTEST <- wilcox.test(TCGA_UCEC_Met450_01Ac_CL[i, ] ~ TCGA_UCEC_RECUR_CL);  Met450_CL_PVw[i] <- WTEST$p.value}
pb <- progress_bar$new(total=nrow(TCGA_UCEC_Met450_01Ac_MI)); for (i in 1:nrow(TCGA_UCEC_Met450_01Ac_MI)){  pb$tick();   WTEST <- wilcox.test(TCGA_UCEC_Met450_01Ac_MI[i, ] ~ TCGA_UCEC_RECUR_MI);  Met450_MI_PVw[i] <- WTEST$p.value}
Sys.time()
pb <- progress_bar$new(total=nrow(TCGA_UCEC_RNAseq_01Nc_AL)); for (i in 1:nrow(TCGA_UCEC_RNAseq_01Nc_AL)){  pb$tick();   WTEST <- wilcox.test(TCGA_UCEC_RNAseq_01Nc_AL[i, ] ~ TCGA_UCEC_RECUR_AL);  RNAseq_AL_PVw[i] <- WTEST$p.value}
pb <- progress_bar$new(total=nrow(TCGA_UCEC_RNAseq_01Nc_CH)); for (i in 1:nrow(TCGA_UCEC_RNAseq_01Nc_CH)){  pb$tick();   WTEST <- wilcox.test(TCGA_UCEC_RNAseq_01Nc_CH[i, ] ~ TCGA_UCEC_RECUR_CH);  RNAseq_CH_PVw[i] <- WTEST$p.value}
pb <- progress_bar$new(total=nrow(TCGA_UCEC_RNAseq_01Nc_CL)); for (i in 1:nrow(TCGA_UCEC_RNAseq_01Nc_CL)){  pb$tick();   WTEST <- wilcox.test(TCGA_UCEC_RNAseq_01Nc_CL[i, ] ~ TCGA_UCEC_RECUR_CL);  RNAseq_CL_PVw[i] <- WTEST$p.value}
pb <- progress_bar$new(total=nrow(TCGA_UCEC_RNAseq_01Nc_MI)); for (i in 1:nrow(TCGA_UCEC_RNAseq_01Nc_MI)){  pb$tick();   WTEST <- wilcox.test(TCGA_UCEC_RNAseq_01Nc_MI[i, ] ~ TCGA_UCEC_RECUR_MI);  RNAseq_MI_PVw[i] <- WTEST$p.value}
Sys.time()


TCGA_UCEC_Met450_01Ac_AL <- as.data.frame(TCGA_UCEC_Met450_01Ac_AL); TCGA_UCEC_Met450_01Ac_AL$PV <- -log10(Met450_AL_PVw); TCGA_UCEC_Met450_01Ac_AL$tPV <- -log10(Met450_AL_PV); TCGA_UCEC_Met450_01Ac_AL$FC <- Met450_AL_FC
TCGA_UCEC_Met450_01Ac_CH <- as.data.frame(TCGA_UCEC_Met450_01Ac_CH); TCGA_UCEC_Met450_01Ac_CH$PV <- -log10(Met450_CH_PVw); TCGA_UCEC_Met450_01Ac_CH$tPV <- -log10(Met450_CH_PV); TCGA_UCEC_Met450_01Ac_CH$FC <- Met450_CH_FC
TCGA_UCEC_Met450_01Ac_CL <- as.data.frame(TCGA_UCEC_Met450_01Ac_CL); TCGA_UCEC_Met450_01Ac_CL$PV <- -log10(Met450_CL_PVw); TCGA_UCEC_Met450_01Ac_CL$tPV <- -log10(Met450_CL_PV); TCGA_UCEC_Met450_01Ac_CL$FC <- Met450_CL_FC
TCGA_UCEC_Met450_01Ac_MI <- as.data.frame(TCGA_UCEC_Met450_01Ac_MI); TCGA_UCEC_Met450_01Ac_MI$PV <- -log10(Met450_MI_PVw); TCGA_UCEC_Met450_01Ac_MI$tPV <- -log10(Met450_MI_PV); TCGA_UCEC_Met450_01Ac_MI$FC <- Met450_MI_FC
TCGA_UCEC_RNAseq_01Nc_AL <- as.data.frame(TCGA_UCEC_RNAseq_01Nc_AL); TCGA_UCEC_RNAseq_01Nc_AL$PV <- -log10(RNAseq_AL_PVw); TCGA_UCEC_RNAseq_01Nc_AL$tPV <- -log10(RNAseq_AL_PV); TCGA_UCEC_RNAseq_01Nc_AL$FC <- RNAseq_AL_FC
TCGA_UCEC_RNAseq_01Nc_CH <- as.data.frame(TCGA_UCEC_RNAseq_01Nc_CH); TCGA_UCEC_RNAseq_01Nc_CH$PV <- -log10(RNAseq_CH_PVw); TCGA_UCEC_RNAseq_01Nc_CH$tPV <- -log10(RNAseq_CH_PV); TCGA_UCEC_RNAseq_01Nc_CH$FC <- RNAseq_CH_FC
TCGA_UCEC_RNAseq_01Nc_CL <- as.data.frame(TCGA_UCEC_RNAseq_01Nc_CL); TCGA_UCEC_RNAseq_01Nc_CL$PV <- -log10(RNAseq_CL_PVw); TCGA_UCEC_RNAseq_01Nc_CL$tPV <- -log10(RNAseq_CL_PV); TCGA_UCEC_RNAseq_01Nc_CL$FC <- RNAseq_CL_FC
TCGA_UCEC_RNAseq_01Nc_MI <- as.data.frame(TCGA_UCEC_RNAseq_01Nc_MI); TCGA_UCEC_RNAseq_01Nc_MI$PV <- -log10(RNAseq_MI_PVw); TCGA_UCEC_RNAseq_01Nc_MI$tPV <- -log10(RNAseq_MI_PV); TCGA_UCEC_RNAseq_01Nc_MI$FC <- RNAseq_MI_FC

write.table(dplyr::select(TCGA_UCEC_Met450_01Ac_AL,PV,tPV,FC), file="TCGA_UCEC_Met450_01Ac_AL_PVsFC.txt",sep="\t",quote=FALSE,col.names=NA)
write.table(dplyr::select(TCGA_UCEC_Met450_01Ac_CH,PV,tPV,FC), file="TCGA_UCEC_Met450_01Ac_CH_PVsFC.txt",sep="\t",quote=FALSE,col.names=NA)
write.table(dplyr::select(TCGA_UCEC_Met450_01Ac_CL,PV,tPV,FC), file="TCGA_UCEC_Met450_01Ac_CL_PVsFC.txt",sep="\t",quote=FALSE,col.names=NA)
write.table(dplyr::select(TCGA_UCEC_Met450_01Ac_MI,PV,tPV,FC), file="TCGA_UCEC_Met450_01Ac_MI_PVsFC.txt",sep="\t",quote=FALSE,col.names=NA)
write.table(dplyr::select(TCGA_UCEC_RNAseq_01Nc_AL,PV,tPV,FC), file="TCGA_UCEC_RNAseq_01Nc_AL_PVsFC.txt",sep="\t",quote=FALSE,col.names=NA)
write.table(dplyr::select(TCGA_UCEC_RNAseq_01Nc_CH,PV,tPV,FC), file="TCGA_UCEC_RNAseq_01Nc_CH_PVsFC.txt",sep="\t",quote=FALSE,col.names=NA)
write.table(dplyr::select(TCGA_UCEC_RNAseq_01Nc_CL,PV,tPV,FC), file="TCGA_UCEC_RNAseq_01Nc_CL_PVsFC.txt",sep="\t",quote=FALSE,col.names=NA)
write.table(dplyr::select(TCGA_UCEC_RNAseq_01Nc_MI,PV,tPV,FC), file="TCGA_UCEC_RNAseq_01Nc_MI_PVsFC.txt",sep="\t",quote=FALSE,col.names=NA)

head(TCGA_UCEC_Met450_01Ac_AL)

par(mfrow=c(2,4)) #3200*1600
pdf(file = "Output/02_Volcano_8set_WC.pdf",width=8,height=8)

with(TCGA_UCEC_Met450_01Ac_AL, plot(FC, PV, pch=20, cex=1.5, cex.lab=1.2, cex.axis=1.2, cex.main=1.2, cex.sub=1.2, main = "Methylation: ALL 116 (91 vs 25)", xlab="Fold change", ylab="-log10(p-value)"))
abline(h=-log10(0.0001), col = "darkgreen", lty = 3, lwd = 3); abline(v=0.18, col = "red", lty = 3, lwd = 3); abline(v=-0.18, col = "blue", lty = 3, lwd = 3)
with(subset(TCGA_UCEC_Met450_01Ac_AL, PV > -log10(0.0001) & FC >  0.18), points(FC, PV, pch=20, cex=1.5, cex.lab=1.2, cex.axis=1.2, cex.main=1.2, cex.sub=1.2, col="red"))
with(subset(TCGA_UCEC_Met450_01Ac_AL, PV > -log10(0.0001) & FC < -0.18), points(FC, PV, pch=20, cex=1.5, cex.lab=1.2, cex.axis=1.2, cex.main=1.2, cex.sub=1.2, col="blue"))

with(TCGA_UCEC_Met450_01Ac_CH, plot(FC, PV, pch=20, cex=1.5, cex.lab=1.2, cex.axis=1.2, cex.main=1.2, cex.sub=1.2, main = "Methylation: CNH  32 (15 vs 17)", xlab="Fold change", ylab="-log10(p-value)"))
abline(h=-log10(0.0005), col = "darkgreen", lty = 3, lwd = 3); abline(v=0.18, col = "red", lty = 3, lwd = 3); abline(v=-0.18, col = "blue", lty = 3, lwd = 3)
with(subset(TCGA_UCEC_Met450_01Ac_CH, PV > -log10(0.0005) & FC >  0.18), points(FC, PV, pch=20, cex=1.5, cex.lab=1.2, cex.axis=1.2, cex.main=1.2, cex.sub=1.2, col="red"))
with(subset(TCGA_UCEC_Met450_01Ac_CH, PV > -log10(0.0005) & FC < -0.18), points(FC, PV, pch=20, cex=1.5, cex.lab=1.2, cex.axis=1.2, cex.main=1.2, cex.sub=1.2, col="blue"))

with(TCGA_UCEC_Met450_01Ac_CL, plot(FC, PV, pch=20, cex=1.5, cex.lab=1.2, cex.axis=1.2, cex.main=1.2, cex.sub=1.2, main = "Methylation: CNL  49 (44 vs  5)", xlab="Fold change", ylab="-log10(p-value)"))
abline(h=-log10(0.005), col = "darkgreen", lty = 3, lwd = 3); abline(v=0.26, col = "red", lty = 3, lwd = 3); abline(v=-0.26, col = "blue", lty = 3, lwd = 3)
with(subset(TCGA_UCEC_Met450_01Ac_CL, PV > -log10(0.005) & FC >  0.26), points(FC, PV, pch=20, cex=1.5, cex.lab=1.2, cex.axis=1.2, cex.main=1.2, cex.sub=1.2, col="red"))
with(subset(TCGA_UCEC_Met450_01Ac_CL, PV > -log10(0.005) & FC < -0.26), points(FC, PV, pch=20, cex=1.5, cex.lab=1.2, cex.axis=1.2, cex.main=1.2, cex.sub=1.2, col="blue"))

with(TCGA_UCEC_Met450_01Ac_MI, plot(FC, PV, pch=20, cex=1.5, cex.lab=1.2, cex.axis=1.2, cex.main=1.2, cex.sub=1.2, main = "Methylation: MSI  26 (23 vs  3)", xlab="Fold change", ylab="-log10(p-value)"))
abline(h=-log10(0.001), col = "darkgreen", lty = 3, lwd = 3); abline(v=0.34, col = "red", lty = 3, lwd = 3); abline(v=-0.34, col = "blue", lty = 3, lwd = 3)
with(subset(TCGA_UCEC_Met450_01Ac_MI, PV > -log10(0.001) & FC >  0.34), points(FC, PV, pch=20, cex=1.5, cex.lab=1.2, cex.axis=1.2, cex.main=1.2, cex.sub=1.2, col="red"))
with(subset(TCGA_UCEC_Met450_01Ac_MI, PV > -log10(0.001) & FC < -0.34), points(FC, PV, pch=20, cex=1.5, cex.lab=1.2, cex.axis=1.2, cex.main=1.2, cex.sub=1.2, col="blue"))


with(TCGA_UCEC_RNAseq_01Nc_AL, plot(FC, PV, pch=20, cex=1.5, cex.lab=1.2, cex.axis=1.2, cex.main=1.2, cex.sub=1.2, main = "RNA-seq: ALL 116 (91 vs 25)", xlab="Fold change", ylab="-log10(p-value)"))
abline(h=-log10(0.001), col = "darkgreen", lty = 3, lwd = 3); abline(v=0.05, col = "red", lty = 3, lwd = 3); abline(v=-0.05, col = "blue", lty = 3, lwd = 3)
with(subset(TCGA_UCEC_RNAseq_01Nc_AL, PV > -log10(0.001) & FC >  0.05), points(FC, PV, pch=20, cex=1.5, cex.lab=1.2, cex.axis=1.2, cex.main=1.2, cex.sub=1.2, col="red"))
with(subset(TCGA_UCEC_RNAseq_01Nc_AL, PV > -log10(0.001) & FC < -0.05), points(FC, PV, pch=20, cex=1.5, cex.lab=1.2, cex.axis=1.2, cex.main=1.2, cex.sub=1.2, col="blue"))

with(TCGA_UCEC_RNAseq_01Nc_CH, plot(FC, PV, pch=20, cex=1.5, cex.lab=1.2, cex.axis=1.2, cex.main=1.2, cex.sub=1.2, main = "RNA-seq: CNH  32 ( 15 vs 17)", xlab="Fold change", ylab="-log10(p-value)"))
abline(h=-log10(0.05), col = "darkgreen", lty = 3, lwd = 3); abline(v=0.05, col = "red", lty = 3, lwd = 3); abline(v=-0.05, col = "blue", lty = 3, lwd = 3)
with(subset(TCGA_UCEC_RNAseq_01Nc_CH, PV > -log10(0.05) & FC >  0.05), points(FC, PV, pch=20, cex=1.5, cex.lab=1.2, cex.axis=1.2, cex.main=1.2, cex.sub=1.2, col="red"))
with(subset(TCGA_UCEC_RNAseq_01Nc_CH, PV > -log10(0.05) & FC < -0.05), points(FC, PV, pch=20, cex=1.5, cex.lab=1.2, cex.axis=1.2, cex.main=1.2, cex.sub=1.2, col="blue"))

with(TCGA_UCEC_RNAseq_01Nc_CL, plot(FC, PV, pch=20, cex=1.5, cex.lab=1.2, cex.axis=1.2, cex.main=1.2, cex.sub=1.2, main = "RNA-seq: CNL  49 (44 vs  5)", xlab="Fold change", ylab="-log10(p-value)"))
abline(h=-log10(0.01), col = "darkgreen", lty = 3, lwd = 3); abline(v=0.065, col = "red", lty = 3, lwd = 3); abline(v=-0.065, col = "blue", lty = 3, lwd = 3)
with(subset(TCGA_UCEC_RNAseq_01Nc_CL, PV > -log10(0.01) & FC >  0.065), points(FC, PV, pch=20, cex=1.5, cex.lab=1.2, cex.axis=1.2, cex.main=1.2, cex.sub=1.2, col="red"))
with(subset(TCGA_UCEC_RNAseq_01Nc_CL, PV > -log10(0.01) & FC < -0.065), points(FC, PV, pch=20, cex=1.5, cex.lab=1.2, cex.axis=1.2, cex.main=1.2, cex.sub=1.2, col="blue"))

with(TCGA_UCEC_RNAseq_01Nc_MI, plot(FC, PV, pch=20, cex=1.5, cex.lab=1.2, cex.axis=1.2, cex.main=1.2, cex.sub=1.2, main = "RNA-seq: MSI  26 (23 vs  3)", xlab="Fold change", ylab="-log10(p-value)"))
abline(h=-log10(0.01), col = "darkgreen", lty = 3, lwd = 3); abline(v=0.08, col = "red", lty = 3, lwd = 3); abline(v=-0.08, col = "blue", lty = 3, lwd = 3)
with(subset(TCGA_UCEC_RNAseq_01Nc_MI, PV > -log10(0.01) & FC >  0.08), points(FC, PV, pch=20, cex=1.5, cex.lab=1.2, cex.axis=1.2, cex.main=1.2, cex.sub=1.2, col="red"))
with(subset(TCGA_UCEC_RNAseq_01Nc_MI, PV > -log10(0.01) & FC < -0.08), points(FC, PV, pch=20, cex=1.5, cex.lab=1.2, cex.axis=1.2, cex.main=1.2, cex.sub=1.2, col="blue"))

dev.off()

TCGA_UCEC_Met450_01Ac_AL$aPV <- p.adjust(10^-TCGA_UCEC_Met450_01Ac_AL$PV, method="BH"); table(TCGA_UCEC_Met450_01Ac_AL$aPV < 0.05)
TCGA_UCEC_Met450_01Ac_CH$aPV <- p.adjust(10^-TCGA_UCEC_Met450_01Ac_CH$PV, method="BH"); table(TCGA_UCEC_Met450_01Ac_CH$aPV < 0.05)
TCGA_UCEC_Met450_01Ac_CL$aPV <- p.adjust(10^-TCGA_UCEC_Met450_01Ac_CL$PV, method="BH"); table(TCGA_UCEC_Met450_01Ac_CL$aPV < 0.05)
TCGA_UCEC_Met450_01Ac_MI$aPV <- p.adjust(10^-TCGA_UCEC_Met450_01Ac_MI$PV, method="BH"); table(TCGA_UCEC_Met450_01Ac_MI$aPV < 0.05)
TCGA_UCEC_RNAseq_01Nc_AL$aPV <- p.adjust(10^-TCGA_UCEC_RNAseq_01Nc_AL$PV, method="BH"); table(TCGA_UCEC_RNAseq_01Nc_AL$aPV < 0.05)
TCGA_UCEC_RNAseq_01Nc_CH$aPV <- p.adjust(10^-TCGA_UCEC_RNAseq_01Nc_CH$PV, method="BH"); table(TCGA_UCEC_RNAseq_01Nc_CH$aPV < 0.05)
TCGA_UCEC_RNAseq_01Nc_CL$aPV <- p.adjust(10^-TCGA_UCEC_RNAseq_01Nc_CL$PV, method="BH"); table(TCGA_UCEC_RNAseq_01Nc_CL$aPV < 0.05)
TCGA_UCEC_RNAseq_01Nc_MI$aPV <- p.adjust(10^-TCGA_UCEC_RNAseq_01Nc_MI$PV, method="BH"); table(TCGA_UCEC_RNAseq_01Nc_MI$aPV < 0.05)

TCGA_UCEC_Met450_01Ac_ALx <- dplyr::filter(TCGA_UCEC_Met450_01Ac_AL, abs(FC) > 0.18  & PV > -log10(0.0001)); nrow(TCGA_UCEC_Met450_01Ac_ALx) #41
TCGA_UCEC_Met450_01Ac_CHx <- dplyr::filter(TCGA_UCEC_Met450_01Ac_CH, abs(FC) > 0.18  & PV > -log10(0.0005)); nrow(TCGA_UCEC_Met450_01Ac_CHx) ##55
TCGA_UCEC_Met450_01Ac_CLx <- dplyr::filter(TCGA_UCEC_Met450_01Ac_CL, abs(FC) > 0.26  & PV > -log10(0.005 )); nrow(TCGA_UCEC_Met450_01Ac_CLx) #44
TCGA_UCEC_Met450_01Ac_MIx <- dplyr::filter(TCGA_UCEC_Met450_01Ac_MI, abs(FC) > 0.34  & PV > -log10(0.001 )); nrow(TCGA_UCEC_Met450_01Ac_MIx) #43
TCGA_UCEC_RNAseq_01Nc_ALx <- dplyr::filter(TCGA_UCEC_RNAseq_01Nc_AL, abs(FC) > 0.05  & PV > -log10(0.001 )); nrow(TCGA_UCEC_RNAseq_01Nc_ALx) #25
TCGA_UCEC_RNAseq_01Nc_CHx <- dplyr::filter(TCGA_UCEC_RNAseq_01Nc_CH, abs(FC) > 0.05  & PV > -log10(0.05  )); nrow(TCGA_UCEC_RNAseq_01Nc_CHx) ##37
TCGA_UCEC_RNAseq_01Nc_CLx <- dplyr::filter(TCGA_UCEC_RNAseq_01Nc_CL, abs(FC) > 0.065 & PV > -log10(0.01  )); nrow(TCGA_UCEC_RNAseq_01Nc_CLx) #48
TCGA_UCEC_RNAseq_01Nc_MIx <- dplyr::filter(TCGA_UCEC_RNAseq_01Nc_MI, abs(FC) > 0.08  & PV > -log10(0.01  )); nrow(TCGA_UCEC_RNAseq_01Nc_MIx) #40

nrow(dplyr::filter(TCGA_UCEC_Met450_01Ac_AL, FC > 0.18  & PV > -log10(0.0001))); nrow(dplyr::filter(TCGA_UCEC_Met450_01Ac_AL, FC < -0.18  & PV > -log10(0.0001)))
nrow(dplyr::filter(TCGA_UCEC_Met450_01Ac_CH, FC > 0.18  & PV > -log10(0.0005))); nrow(dplyr::filter(TCGA_UCEC_Met450_01Ac_CH, FC < -0.18  & PV > -log10(0.0005)))
nrow(dplyr::filter(TCGA_UCEC_Met450_01Ac_CL, FC > 0.26  & PV > -log10(0.005 ))); nrow(dplyr::filter(TCGA_UCEC_Met450_01Ac_CL, FC < -0.26  & PV > -log10(0.005 )))
nrow(dplyr::filter(TCGA_UCEC_Met450_01Ac_MI, FC > 0.34  & PV > -log10(0.001 ))); nrow(dplyr::filter(TCGA_UCEC_Met450_01Ac_MI, FC < -0.34  & PV > -log10(0.001 )))

nrow(dplyr::filter(TCGA_UCEC_RNAseq_01Nc_AL, FC > 0.05  & PV > -log10(0.001 ))); nrow(dplyr::filter(TCGA_UCEC_RNAseq_01Nc_AL, FC < -0.05  & PV > -log10(0.001 )))
nrow(dplyr::filter(TCGA_UCEC_RNAseq_01Nc_CH, FC > 0.05  & PV > -log10(0.05  ))); nrow(dplyr::filter(TCGA_UCEC_RNAseq_01Nc_CH, FC < -0.05  & PV > -log10(0.05  )))
nrow(dplyr::filter(TCGA_UCEC_RNAseq_01Nc_CL, FC > 0.065 & PV > -log10(0.01  ))); nrow(dplyr::filter(TCGA_UCEC_RNAseq_01Nc_CL, FC < -0.065 & PV > -log10(0.01  )))
nrow(dplyr::filter(TCGA_UCEC_RNAseq_01Nc_MI, FC > 0.08  & PV > -log10(0.01  ))); nrow(dplyr::filter(TCGA_UCEC_RNAseq_01Nc_MI, FC < -0.08  & PV > -log10(0.01  )))

TCGA_UCEC_Met450_01Ac_ALy <- dplyr::filter(TCGA_UCEC_Met450_01Ac_AL, abs(FC) > 0.18 & tPV > -log10(0.0001 ))
TCGA_UCEC_Met450_01Ac_CHy <- dplyr::filter(TCGA_UCEC_Met450_01Ac_CH, abs(FC) > 0.18 & tPV > -log10(0.0005 ))
TCGA_UCEC_Met450_01Ac_CLy <- dplyr::filter(TCGA_UCEC_Met450_01Ac_CL, abs(FC) > 0.25 & tPV > -log10(0.0001 ))
TCGA_UCEC_Met450_01Ac_MIy <- dplyr::filter(TCGA_UCEC_Met450_01Ac_MI, abs(FC) > 0.40 & tPV > -log10(0.00001))
TCGA_UCEC_RNAseq_01Nc_ALy <- dplyr::filter(TCGA_UCEC_RNAseq_01Nc_AL, abs(FC) > 0.05 & tPV > -log10(0.001  ))
TCGA_UCEC_RNAseq_01Nc_CHy <- dplyr::filter(TCGA_UCEC_RNAseq_01Nc_CH, abs(FC) > 0.05 & tPV > -log10(0.05   ))
TCGA_UCEC_RNAseq_01Nc_CLy <- dplyr::filter(TCGA_UCEC_RNAseq_01Nc_CL, abs(FC) > 0.05 & tPV > -log10(0.00001))
TCGA_UCEC_RNAseq_01Nc_MIy <- dplyr::filter(TCGA_UCEC_RNAseq_01Nc_MI, abs(FC) > 0.05 & tPV > -log10(0.0001 ))

GENENO <- data.frame()
GENENO[1,1] <- nrow(dplyr::filter(TCGA_UCEC_Met450_01Ac_AL, FC < -0.18  &  PV > -log10(0.0001 ))); GENENO[1,2] <- nrow(dplyr::filter(TCGA_UCEC_Met450_01Ac_AL, FC > 0.18  &  PV > -log10(0.0001 )))
GENENO[2,1] <- nrow(dplyr::filter(TCGA_UCEC_Met450_01Ac_CH, FC < -0.18  &  PV > -log10(0.0005 ))); GENENO[2,2] <- nrow(dplyr::filter(TCGA_UCEC_Met450_01Ac_CH, FC > 0.18  &  PV > -log10(0.0005 )))
GENENO[3,1] <- nrow(dplyr::filter(TCGA_UCEC_Met450_01Ac_CL, FC < -0.26  &  PV > -log10(0.005  ))); GENENO[3,2] <- nrow(dplyr::filter(TCGA_UCEC_Met450_01Ac_CL, FC > 0.26  &  PV > -log10(0.005  )))
GENENO[4,1] <- nrow(dplyr::filter(TCGA_UCEC_Met450_01Ac_MI, FC < -0.34  &  PV > -log10(0.001  ))); GENENO[4,2] <- nrow(dplyr::filter(TCGA_UCEC_Met450_01Ac_MI, FC > 0.34  &  PV > -log10(0.001  )))
GENENO[5,1] <- nrow(dplyr::filter(TCGA_UCEC_RNAseq_01Nc_AL, FC < -0.05  &  PV > -log10(0.001  ))); GENENO[5,2] <- nrow(dplyr::filter(TCGA_UCEC_RNAseq_01Nc_AL, FC > 0.05  &  PV > -log10(0.001  )))
GENENO[6,1] <- nrow(dplyr::filter(TCGA_UCEC_RNAseq_01Nc_CH, FC < -0.05  &  PV > -log10(0.05   ))); GENENO[6,2] <- nrow(dplyr::filter(TCGA_UCEC_RNAseq_01Nc_CH, FC > 0.05  &  PV > -log10(0.05   )))
GENENO[7,1] <- nrow(dplyr::filter(TCGA_UCEC_RNAseq_01Nc_CL, FC < -0.065 &  PV > -log10(0.01   ))); GENENO[7,2] <- nrow(dplyr::filter(TCGA_UCEC_RNAseq_01Nc_CL, FC > 0.065 &  PV > -log10(0.01   )))
GENENO[8,1] <- nrow(dplyr::filter(TCGA_UCEC_RNAseq_01Nc_MI, FC < -0.08  &  PV > -log10(0.01   ))); GENENO[8,2] <- nrow(dplyr::filter(TCGA_UCEC_RNAseq_01Nc_MI, FC > 0.08  &  PV > -log10(0.01   )))

GENENO[1,3] <- nrow(dplyr::filter(TCGA_UCEC_Met450_01Ac_AL, FC < -0.18  & tPV > -log10(0.0001 ))); GENENO[1,4] <- nrow(dplyr::filter(TCGA_UCEC_Met450_01Ac_AL, FC > 0.18  & tPV > -log10(0.0001 )))
GENENO[2,3] <- nrow(dplyr::filter(TCGA_UCEC_Met450_01Ac_CH, FC < -0.18  & tPV > -log10(0.0005 ))); GENENO[2,4] <- nrow(dplyr::filter(TCGA_UCEC_Met450_01Ac_CH, FC > 0.18  & tPV > -log10(0.0005 )))
GENENO[3,3] <- nrow(dplyr::filter(TCGA_UCEC_Met450_01Ac_CL, FC < -0.25  & tPV > -log10(0.0001 ))); GENENO[3,4] <- nrow(dplyr::filter(TCGA_UCEC_Met450_01Ac_CL, FC > 0.25  & tPV > -log10(0.0001 )))
GENENO[4,3] <- nrow(dplyr::filter(TCGA_UCEC_Met450_01Ac_MI, FC < -0.40  & tPV > -log10(0.00001))); GENENO[4,4] <- nrow(dplyr::filter(TCGA_UCEC_Met450_01Ac_MI, FC > 0.40  & tPV > -log10(0.00001)))
GENENO[5,3] <- nrow(dplyr::filter(TCGA_UCEC_RNAseq_01Nc_AL, FC < -0.05  & tPV > -log10(0.001  ))); GENENO[5,4] <- nrow(dplyr::filter(TCGA_UCEC_RNAseq_01Nc_AL, FC > 0.05  & tPV > -log10(0.001  )))
GENENO[6,3] <- nrow(dplyr::filter(TCGA_UCEC_RNAseq_01Nc_CH, FC < -0.05  & tPV > -log10(0.05   ))); GENENO[6,4] <- nrow(dplyr::filter(TCGA_UCEC_RNAseq_01Nc_CH, FC > 0.05  & tPV > -log10(0.05   )))
GENENO[7,3] <- nrow(dplyr::filter(TCGA_UCEC_RNAseq_01Nc_CL, FC < -0.05  & tPV > -log10(0.00001))); GENENO[7,4] <- nrow(dplyr::filter(TCGA_UCEC_RNAseq_01Nc_CL, FC > 0.05  & tPV > -log10(0.00001)))
GENENO[8,3] <- nrow(dplyr::filter(TCGA_UCEC_RNAseq_01Nc_MI, FC < -0.05  & tPV > -log10(0.0001 ))); GENENO[8,4] <- nrow(dplyr::filter(TCGA_UCEC_RNAseq_01Nc_MI, FC > 0.05  & tPV > -log10(0.0001 )))
GENENO[1,5] <- ncol(dplyr::filter(TCGA_UCEC_Met450_01Ac_AL, FC < -0.18  & tPV > -log10(0.0001 ))) - 3
GENENO[2,5] <- ncol(dplyr::filter(TCGA_UCEC_Met450_01Ac_CH, FC < -0.18  & tPV > -log10(0.0005 ))) - 3
GENENO[3,5] <- ncol(dplyr::filter(TCGA_UCEC_Met450_01Ac_CL, FC < -0.25  & tPV > -log10(0.0001 ))) - 3
GENENO[4,5] <- ncol(dplyr::filter(TCGA_UCEC_Met450_01Ac_MI, FC < -0.40  & tPV > -log10(0.00001))) - 3
GENENO[5,5] <- ncol(dplyr::filter(TCGA_UCEC_RNAseq_01Nc_AL, FC < -0.05  & tPV > -log10(0.001  ))) - 3
GENENO[6,5] <- ncol(dplyr::filter(TCGA_UCEC_RNAseq_01Nc_CH, FC < -0.05  & tPV > -log10(0.05   ))) - 3
GENENO[7,5] <- ncol(dplyr::filter(TCGA_UCEC_RNAseq_01Nc_CL, FC < -0.05  & tPV > -log10(0.00001))) - 3
GENENO[8,5] <- ncol(dplyr::filter(TCGA_UCEC_RNAseq_01Nc_MI, FC < -0.05  & tPV > -log10(0.0001 ))) - 3
GENENO$V6 <- GENENO$V1+GENENO$V2
GENENO$V7 <- GENENO$V3+GENENO$V4
GENENO <- GENENO[,c(5,1:2,6,3:4,7)]
colnames(GENENO) <- c("Sample_No","Less_byWILCOX","More_byWILCOX","Gene_No_byWILCOX","Less_byTTEST","More_byTTEST","Gene_No_byTTEST")
rownames(GENENO) <- c("Met_ALL","Met_CNH","Met_CNL","Met_MSI","Exp_ALL","Exp_CNH","Exp_CNL","Exp_MSI")
write.table(GENENO, file="clipboard",sep="\t",quote=FALSE,col.names=NA)


#Annotate: Illumina 450k methylation chip
#BiocManager::install(c("IlluminaHumanMethylationEPICanno.ilm10b2.hg19", "IlluminaHumanMethylationEPICmanifest"))
library(IlluminaHumanMethylationEPICanno.ilm10b2.hg19)
library(IlluminaHumanMethylationEPICmanifest)
annEPIC <- getAnnotation(IlluminaHumanMethylationEPICanno.ilm10b2.hg19)
annEPIC_name <- data.frame(annEPIC$Name, annEPIC$UCSC_RefGene_Name, annEPIC$UCSC_RefGene_Accession, annEPIC$chr, annEPIC$pos)
names(annEPIC_name) <- c("Name", "Gene", "AccNo", "Chr", "Location")
library(tidyr)
annEPIC_name <- tidyr::separate(annEPIC_name, Gene, sep = ";", into = c("Gene", "Gene2", "Gene3", "Gene4", "Gene5"))
annEPIC_name <- tidyr::separate(annEPIC_name, AccNo, sep = ";", into = c("AccNo", "AccNo2", "AccNo3", "AccNo4", "AccNo5"))
head(annEPIC_name)

TCGA_UCEC_Met450_01Ac_ALx$Name <- rownames(TCGA_UCEC_Met450_01Ac_ALx)
TCGA_UCEC_Met450_01Ac_CHx$Name <- rownames(TCGA_UCEC_Met450_01Ac_CHx)
TCGA_UCEC_Met450_01Ac_CLx$Name <- rownames(TCGA_UCEC_Met450_01Ac_CLx)
TCGA_UCEC_Met450_01Ac_MIx$Name <- rownames(TCGA_UCEC_Met450_01Ac_MIx)
TCGA_UCEC_RNAseq_01Nc_ALx$ENSEMBL <- rownames(TCGA_UCEC_RNAseq_01Nc_ALx)
TCGA_UCEC_RNAseq_01Nc_CHx$ENSEMBL <- rownames(TCGA_UCEC_RNAseq_01Nc_CHx)
TCGA_UCEC_RNAseq_01Nc_CLx$ENSEMBL <- rownames(TCGA_UCEC_RNAseq_01Nc_CLx)
TCGA_UCEC_RNAseq_01Nc_MIx$ENSEMBL <- rownames(TCGA_UCEC_RNAseq_01Nc_MIx)

TCGA_UCEC_Met450_01Ac_ALx <- merge(x=TCGA_UCEC_Met450_01Ac_ALx, y=dplyr::select(annEPIC_name, Name, Gene), by="Name")
TCGA_UCEC_Met450_01Ac_CHx <- merge(x=TCGA_UCEC_Met450_01Ac_CHx, y=dplyr::select(annEPIC_name, Name, Gene), by="Name")
TCGA_UCEC_Met450_01Ac_CLx <- merge(x=TCGA_UCEC_Met450_01Ac_CLx, y=dplyr::select(annEPIC_name, Name, Gene), by="Name")
TCGA_UCEC_Met450_01Ac_MIx <- merge(x=TCGA_UCEC_Met450_01Ac_MIx, y=dplyr::select(annEPIC_name, Name, Gene), by="Name")

TCGA_UCEC_RNAseq_01Nc_ALx <- merge(x=TCGA_UCEC_RNAseq_01Nc_ALx, y=TCGA_UCEC_RNAsID, by="ENSEMBL")
TCGA_UCEC_RNAseq_01Nc_CHx <- merge(x=TCGA_UCEC_RNAseq_01Nc_CHx, y=TCGA_UCEC_RNAsID, by="ENSEMBL")
TCGA_UCEC_RNAseq_01Nc_CLx <- merge(x=TCGA_UCEC_RNAseq_01Nc_CLx, y=TCGA_UCEC_RNAsID, by="ENSEMBL")
TCGA_UCEC_RNAseq_01Nc_MIx <- merge(x=TCGA_UCEC_RNAseq_01Nc_MIx, y=TCGA_UCEC_RNAsID, by="ENSEMBL")

TCGA_UCEC_Met450_01Ac_ALx$Gene <- ifelse(TCGA_UCEC_Met450_01Ac_ALx$Gene == "", TCGA_UCEC_Met450_01Ac_ALx$Name, TCGA_UCEC_Met450_01Ac_ALx$Gene)
TCGA_UCEC_Met450_01Ac_CHx$Gene <- ifelse(TCGA_UCEC_Met450_01Ac_CHx$Gene == "", TCGA_UCEC_Met450_01Ac_CHx$Name, TCGA_UCEC_Met450_01Ac_CHx$Gene)
TCGA_UCEC_Met450_01Ac_CLx$Gene <- ifelse(TCGA_UCEC_Met450_01Ac_CLx$Gene == "", TCGA_UCEC_Met450_01Ac_CLx$Name, TCGA_UCEC_Met450_01Ac_CLx$Gene)
TCGA_UCEC_Met450_01Ac_MIx$Gene <- ifelse(TCGA_UCEC_Met450_01Ac_MIx$Gene == "", TCGA_UCEC_Met450_01Ac_MIx$Name, TCGA_UCEC_Met450_01Ac_MIx$Gene)


rownames(TCGA_UCEC_Met450_01Ac_ALx) <- TCGA_UCEC_Met450_01Ac_ALx$Name; TCGA_UCEC_Met450_01Ac_ALx <- TCGA_UCEC_Met450_01Ac_ALx[,-1]
rownames(TCGA_UCEC_Met450_01Ac_CHx) <- TCGA_UCEC_Met450_01Ac_CHx$Name; TCGA_UCEC_Met450_01Ac_CHx <- TCGA_UCEC_Met450_01Ac_CHx[,-1]
rownames(TCGA_UCEC_Met450_01Ac_CLx) <- TCGA_UCEC_Met450_01Ac_CLx$Name; TCGA_UCEC_Met450_01Ac_CLx <- TCGA_UCEC_Met450_01Ac_CLx[,-1]
rownames(TCGA_UCEC_Met450_01Ac_MIx) <- TCGA_UCEC_Met450_01Ac_MIx$Name; TCGA_UCEC_Met450_01Ac_MIx <- TCGA_UCEC_Met450_01Ac_MIx[,-1]
rownames(TCGA_UCEC_RNAseq_01Nc_ALx) <- TCGA_UCEC_RNAseq_01Nc_ALx$ENSEMBL; TCGA_UCEC_RNAseq_01Nc_ALx <- TCGA_UCEC_RNAseq_01Nc_ALx[,-1]
rownames(TCGA_UCEC_RNAseq_01Nc_CHx) <- TCGA_UCEC_RNAseq_01Nc_CHx$ENSEMBL; TCGA_UCEC_RNAseq_01Nc_CHx <- TCGA_UCEC_RNAseq_01Nc_CHx[,-1]
rownames(TCGA_UCEC_RNAseq_01Nc_CLx) <- TCGA_UCEC_RNAseq_01Nc_CLx$ENSEMBL; TCGA_UCEC_RNAseq_01Nc_CLx <- TCGA_UCEC_RNAseq_01Nc_CLx[,-1]
rownames(TCGA_UCEC_RNAseq_01Nc_MIx) <- TCGA_UCEC_RNAseq_01Nc_MIx$ENSEMBL; TCGA_UCEC_RNAseq_01Nc_MIx <- TCGA_UCEC_RNAseq_01Nc_MIx[,-1]

#TCGA_UCEC_Met450_01Ac_CHx$Gene <- paste0(rownames(TCGA_UCEC_Met450_01Ac_CHx),"_",TCGA_UCEC_Met450_01Ac_CHx$Gene)
#TCGA_UCEC_Met450_01Ac_CLx$Gene <- paste0(rownames(TCGA_UCEC_Met450_01Ac_CLx),"_",TCGA_UCEC_Met450_01Ac_CLx$Gene)

TCGA_UCEC_RNAseq_01Nc_CHx$SYMBOL <- ifelse(is.na(TCGA_UCEC_RNAseq_01Nc_CHx$SYMBOL), rownames(TCGA_UCEC_RNAseq_01Nc_CHx), TCGA_UCEC_RNAseq_01Nc_CHx$SYMBOL)
TCGA_UCEC_RNAseq_01Nc_CLx$SYMBOL <- ifelse(is.na(TCGA_UCEC_RNAseq_01Nc_CLx$SYMBOL), rownames(TCGA_UCEC_RNAseq_01Nc_CLx), TCGA_UCEC_RNAseq_01Nc_CLx$SYMBOL)

annotation_colors = list(
  Grade  = c(EndoGr1="#0D3692", EndoGr2="#33A23D", EndoGr3="#FE5B10", SerousGr3="#32A1C8"),
  Stage  = c(Stage1="#0D3692", Stage2="#33A23D", Stage3="#FE5B10", Stage4="#32A1C8"),
  Types  = c(CH="#8B50A4", CL="#C55C1D", MI="#677718", PL="#F14C82"),
  OMICS  = c(M="#AA9872", R="#73C7A6", V="#FFB300", G="#C82127"),
  Vital = c(LIVING = "#BABABA", DECEASED = "#000000"),
  Recurrence = c(No = "#BABABA", Yes = "#000000"),
  FC  = c("28"="#3F48CC", "22"="#ED1C24"),
  PV  = c("28"="#FFE5D4", "22"="#BF5B16")
)

annotation_colors1 = list(
  Grade  = c(EndoGr1="#0D3692", EndoGr2="#33A23D", EndoGr3="#FE5B10", SerousGr3="#32A1C8"),
  Stage  = c(Stage1="#0D3692", Stage2="#33A23D", Stage3="#FE5B10", Stage4="#32A1C8"),
  Types  = c(CH="#8B50A4", CL="#C55C1D", MI="#677718", PL="#F14C82"),
  OMICS  = c(M="#AA9872", R="#73C7A6", V="#FFB300", G="#C82127"),
  Vital = c(LIVING = "#BABABA", DECEASED = "#000000"),
  Recurrence = c(No = "#BABABA", Yes = "#000000"),
  FC  = c("28"="#3F48CC", "22"="#963278"),
  PV  = c("28"="#FFE5D4", "22"="#BF5B16")
)

colnames(TCGA_UCEC_Clnkeyc)[c(7,8,11,16)] <- c("Grade","Vital","Recurrence","Types")

library(pheatmap)
Met450_01Ac_ALp <- pheatmap(TCGA_UCEC_Met450_01Ac_ALx[,1:length(TCGA_UCEC_RECUR_AL)], annotation_row = dplyr::select(TCGA_UCEC_Met450_01Ac_ALx, PV, FC), annotation_col = dplyr::select(TCGA_UCEC_Clnkeyc, Recurrence, Vital, Grade, Types, Stage), annotation_colors=annotation_colors, labels_row = TCGA_UCEC_Met450_01Ac_ALx$Gene, border_color = NA, fontsize = 20, color = colorRampPalette(c("#60C5F1", "#FFFCCC", "#F47378"))(500))
Met450_01Ac_CHp <- pheatmap(TCGA_UCEC_Met450_01Ac_CHx[,1:length(TCGA_UCEC_RECUR_CH)], annotation_row = dplyr::select(TCGA_UCEC_Met450_01Ac_CHx, PV, FC), annotation_col = dplyr::select(TCGA_UCEC_Clnkeyc, Recurrence, Vital, Grade, Types, Stage), annotation_colors=annotation_colors, labels_row = TCGA_UCEC_Met450_01Ac_CHx$Gene, border_color = NA, fontsize = 20, color = colorRampPalette(c("#60C5F1", "#FFFCCC", "#F47378"))(500))
Met450_01Ac_CLp <- pheatmap(TCGA_UCEC_Met450_01Ac_CLx[,1:length(TCGA_UCEC_RECUR_CL)], annotation_row = dplyr::select(TCGA_UCEC_Met450_01Ac_CLx, PV, FC), annotation_col = dplyr::select(TCGA_UCEC_Clnkeyc, Recurrence, Vital, Grade, Types, Stage), annotation_colors=annotation_colors, labels_row = TCGA_UCEC_Met450_01Ac_CLx$Gene, border_color = NA, fontsize = 20, color = colorRampPalette(c("#60C5F1", "#FFFCCC", "#F47378"))(500))
Met450_01Ac_MIp <- pheatmap(TCGA_UCEC_Met450_01Ac_MIx[,1:length(TCGA_UCEC_RECUR_MI)], annotation_row = dplyr::select(TCGA_UCEC_Met450_01Ac_MIx, PV, FC), annotation_col = dplyr::select(TCGA_UCEC_Clnkeyc, Recurrence, Vital, Grade, Types, Stage), annotation_colors=annotation_colors, labels_row = TCGA_UCEC_Met450_01Ac_MIx$Gene, border_color = NA, fontsize = 20, color = colorRampPalette(c("#60C5F1", "#FFFCCC", "#F47378"))(500))
RNAseq_01Nc_ALp <- pheatmap(TCGA_UCEC_RNAseq_01Nc_ALx[,1:length(TCGA_UCEC_RECUR_AL)], annotation_row = dplyr::select(TCGA_UCEC_RNAseq_01Nc_ALx, PV, FC), annotation_col = dplyr::select(TCGA_UCEC_Clnkeyc, Recurrence, Vital, Grade, Types, Stage), annotation_colors=annotation_colors, labels_row = TCGA_UCEC_RNAseq_01Nc_ALx$SYMBOL, border_color = NA, fontsize = 20, color = colorRampPalette(c("#60C5F1", "#FFFCCC", "#F47378"))(500))
RNAseq_01Nc_CHp <- pheatmap(TCGA_UCEC_RNAseq_01Nc_CHx[,1:length(TCGA_UCEC_RECUR_CH)], annotation_row = dplyr::select(TCGA_UCEC_RNAseq_01Nc_CHx, PV, FC), annotation_col = dplyr::select(TCGA_UCEC_Clnkeyc, Recurrence, Vital, Grade, Types, Stage), annotation_colors=annotation_colors, labels_row = TCGA_UCEC_RNAseq_01Nc_CHx$SYMBOL, border_color = NA, fontsize = 20, color = colorRampPalette(c("#60C5F1", "#FFFCCC", "#F47378"))(500))
RNAseq_01Nc_CLp <- pheatmap(TCGA_UCEC_RNAseq_01Nc_CLx[,1:length(TCGA_UCEC_RECUR_CL)], annotation_row = dplyr::select(TCGA_UCEC_RNAseq_01Nc_CLx, PV, FC), annotation_col = dplyr::select(TCGA_UCEC_Clnkeyc, Recurrence, Vital, Grade, Types, Stage), annotation_colors=annotation_colors1, labels_row = TCGA_UCEC_RNAseq_01Nc_CLx$SYMBOL, border_color = NA, fontsize = 20, color = colorRampPalette(c("#60C5F1", "#FFFCCC", "#F47378"))(500))
RNAseq_01Nc_MIp <- pheatmap(TCGA_UCEC_RNAseq_01Nc_MIx[,1:length(TCGA_UCEC_RECUR_MI)], annotation_row = dplyr::select(TCGA_UCEC_RNAseq_01Nc_MIx, PV, FC), annotation_col = dplyr::select(TCGA_UCEC_Clnkeyc, Recurrence, Vital, Grade, Types, Stage), annotation_colors=annotation_colors, labels_row = TCGA_UCEC_RNAseq_01Nc_MIx$SYMBOL, border_color = NA, fontsize = 20, color = colorRampPalette(c("#60C5F1", "#FFFCCC", "#F47378"))(500))

length(TCGA_UCEC_RECUR_AL) #116
length(TCGA_UCEC_RECUR_CH) # 32
length(TCGA_UCEC_RECUR_CL) # 49
length(TCGA_UCEC_RECUR_MI) # 26
length(TCGA_UCEC_RECUR_AL) #116
length(TCGA_UCEC_RECUR_CH) # 32
length(TCGA_UCEC_RECUR_CL) # 49
length(TCGA_UCEC_RECUR_MI) # 26

nrow(TCGA_UCEC_Met450_01Ac_ALx)
nrow(TCGA_UCEC_Met450_01Ac_CHx)
nrow(TCGA_UCEC_Met450_01Ac_CLx)
nrow(TCGA_UCEC_Met450_01Ac_MIx)
nrow(TCGA_UCEC_RNAseq_01Nc_ALx)
nrow(TCGA_UCEC_RNAseq_01Nc_CHx)
nrow(TCGA_UCEC_RNAseq_01Nc_CLx)
nrow(TCGA_UCEC_RNAseq_01Nc_MIx)

library(ggplot2)
ggsave("Output/11_Met450_01Ac_ALp.pdf", plot = Met450_01Ac_ALp$gtable, width = 45, height = 20)
ggsave("Output/11_Met450_01Ac_CHp.pdf", plot = Met450_01Ac_CHp$gtable, width = 20, height = 25)
ggsave("Output/11_Met450_01Ac_CLp.pdf", plot = Met450_01Ac_CLp$gtable, width = 25, height = 20)
ggsave("Output/11_Met450_01Ac_MIp.pdf", plot = Met450_01Ac_MIp$gtable, width = 18, height = 20)
ggsave("Output/11_RNAseq_01Nc_ALp.pdf", plot = RNAseq_01Nc_ALp$gtable, width = 45, height = 15)
ggsave("Output/11_RNAseq_01Nc_CHp.pdf", plot = RNAseq_01Nc_CHp$gtable, width = 20, height = 20)
ggsave("Output/11_RNAseq_01Nc_CLp.pdf", plot = RNAseq_01Nc_CLp$gtable, width = 25, height = 20)
ggsave("Output/11_RNAseq_01Nc_MIp.pdf", plot = RNAseq_01Nc_MIp$gtable, width = 18, height = 20)


write.table(TCGA_UCEC_Met450_01Ac_ALx, file = "Output_UCEC_Genes/13_TCGA_UCEC_Met450_01Ac_ALx_WILCOX.txt", sep="\t",quote=FALSE,col.names=NA)
write.table(TCGA_UCEC_Met450_01Ac_CHx, file = "Output_UCEC_Genes/13_TCGA_UCEC_Met450_01Ac_CHx_WILCOX.txt", sep="\t",quote=FALSE,col.names=NA)
write.table(TCGA_UCEC_Met450_01Ac_CLx, file = "Output_UCEC_Genes/13_TCGA_UCEC_Met450_01Ac_CLx_WILCOX.txt", sep="\t",quote=FALSE,col.names=NA)
write.table(TCGA_UCEC_Met450_01Ac_MIx, file = "Output_UCEC_Genes/13_TCGA_UCEC_Met450_01Ac_MIx_WILCOX.txt", sep="\t",quote=FALSE,col.names=NA)
write.table(TCGA_UCEC_RNAseq_01Nc_ALx, file = "Output_UCEC_Genes/13_TCGA_UCEC_RNAseq_01Nc_ALx_WILCOX.txt", sep="\t",quote=FALSE,col.names=NA)
write.table(TCGA_UCEC_RNAseq_01Nc_CHx, file = "Output_UCEC_Genes/13_TCGA_UCEC_RNAseq_01Nc_CHx_WILCOX.txt", sep="\t",quote=FALSE,col.names=NA)
write.table(TCGA_UCEC_RNAseq_01Nc_CLx, file = "Output_UCEC_Genes/13_TCGA_UCEC_RNAseq_01Nc_CLx_WILCOX.txt", sep="\t",quote=FALSE,col.names=NA)
write.table(TCGA_UCEC_RNAseq_01Nc_MIx, file = "Output_UCEC_Genes/13_TCGA_UCEC_RNAseq_01Nc_MIx_WILCOX.txt", sep="\t",quote=FALSE,col.names=NA)


##################################################################################################################################################################################################################
TCGA_UCEC_Met450_01Ac_CHz <- dplyr::select(TCGA_UCEC_Met450_01Ac_CH, PV, FC)
TCGA_UCEC_RNAseq_01Nc_CHz <- dplyr::select(TCGA_UCEC_RNAseq_01Nc_CH, PV, FC)

TCGA_UCEC_Met450_01Ac_CHz$Name    <- rownames(TCGA_UCEC_Met450_01Ac_CHz)
TCGA_UCEC_RNAseq_01Nc_CHz$ENSEMBL <- rownames(TCGA_UCEC_RNAseq_01Nc_CHz)

TCGA_UCEC_Met450_01Ac_CHz <- merge(x=TCGA_UCEC_Met450_01Ac_CHz, y=dplyr::select(annEPIC_name, Name, Gene), by="Name")
TCGA_UCEC_Met450_01Ac_CHz <- dplyr::filter(TCGA_UCEC_Met450_01Ac_CHz, Gene != "")
TCGA_UCEC_RNAseq_01Nc_CHz <- merge(x=TCGA_UCEC_RNAseq_01Nc_CHz, y=TCGA_UCEC_RNAsID, by="ENSEMBL")
TCGA_UCEC_RNAseq_01Nc_CHz <- dplyr::filter(TCGA_UCEC_RNAseq_01Nc_CHz, !is.na(SYMBOL))


library(org.Hs.eg.db); library(clusterProfiler)


TCGA_UCEC_Met450_01Ac_CHz2 <- clusterProfiler::bitr(TCGA_UCEC_Met450_01Ac_CHz$Gene, fromType = "SYMBOL", toType = "ENTREZID", OrgDb = org.Hs.eg.db)
colnames(TCGA_UCEC_Met450_01Ac_CHz2) <- c("Gene", "ENTREZID")
head(TCGA_UCEC_Met450_01Ac_CHz2)

TCGA_UCEC_Met450_01Ac_CHz3 <- merge(x=TCGA_UCEC_Met450_01Ac_CHz, y=TCGA_UCEC_Met450_01Ac_CHz2, by="Gene")

head(TCGA_UCEC_Met450_01Ac_CHz3)
TCGA_UCEC_Met450_01Ac_CHz3 <- TCGA_UCEC_Met450_01Ac_CHz3[order(TCGA_UCEC_Met450_01Ac_CHz3$PV, decreasing = T), ]
table(duplicated(TCGA_UCEC_Met450_01Ac_CHz3$ENTREZID))
TCGA_UCEC_Met450_01Ac_CHz3 <- TCGA_UCEC_Met450_01Ac_CHz3[-which(duplicated(TCGA_UCEC_Met450_01Ac_CHz3$ENTREZID)), ]
TCGA_UCEC_Met450_01Ac_CHz3 <- dplyr::filter(TCGA_UCEC_Met450_01Ac_CHz3, PV > -log10(0.05))
TCGA_UCEC_Met450_01Ac_CHz3 <- dplyr::select(TCGA_UCEC_Met450_01Ac_CHz3, FC)

head(TCGA_UCEC_Met450_01Ac_CHz3); dim(TCGA_UCEC_Met450_01Ac_CHz3) #5685


TCGA_UCEC_Met450_01Ac_CHz3_KG <- enrichKEGG(gene = rownames(TCGA_UCEC_Met450_01Ac_CHz3), organism = 'hsa', pvalueCutoff = 0.2)
head(TCGA_UCEC_Met450_01Ac_CHz3_KG, 30)
#800*800
Dotplot_KEGG_CH1 <- dotplot(TCGA_UCEC_Met450_01Ac_CHz3_KG, showCategory=20, title = "Top 20 KEGG terms from 5685 DMRs by recurrence in 32 CNH samples")
ggsave("Output/21_Dotplot_DMR_KEGG_CH1.pdf", plot = Dotplot_KEGG_CH1, width = 12, height = 8)


TCGA_UCEC_Met450_01Ac_CHz3up1 <- dplyr::filter(TCGA_UCEC_Met450_01Ac_CHz3, FC > 0); dim(TCGA_UCEC_Met450_01Ac_CHz3up1) #2228
TCGA_UCEC_Met450_01Ac_CHz3dn1 <- dplyr::filter(TCGA_UCEC_Met450_01Ac_CHz3, FC < 0); dim(TCGA_UCEC_Met450_01Ac_CHz3dn1) #3457


library(DOSE)
TCGA_UCEC_Met450_01Ac_CHz3up2 <- DOSE::enrichDGN(rownames(TCGA_UCEC_Met450_01Ac_CHz3up1))
TCGA_UCEC_Met450_01Ac_CHz3dn2 <- DOSE::enrichDGN(rownames(TCGA_UCEC_Met450_01Ac_CHz3dn1))


Dotplot_GO_RecurH_CH1 <- dotplot(TCGA_UCEC_Met450_01Ac_CHz3up2, showCategory = 20, title = "Top 20 GO terms from 2228 DMRs by recurrence in 32 CNH samples (Recurrence > Non-recurrence)")
Dotplot_GO_RecurL_CH1 <- dotplot(TCGA_UCEC_Met450_01Ac_CHz3dn2, showCategory = 20, title = "Top 20 GO terms from 3457 DMRs by recurrence in 32 CNH samples (Recurrence < Non-recurrence)")
ggsave("Output/21_Dotplot_DMR_GO_RecurH_CH1.pdf", plot = Dotplot_GO_RecurH_CH1, width = 12, height = 8)
ggsave("Output/21_Dotplot_DMR_GO_RecurL_CH1.pdf", plot = Dotplot_GO_RecurL_CH1, width = 12, height = 8)


TCGA_UCEC_Met450_01Ac_CHz3_DGN1 <- dplyr::filter(TCGA_UCEC_Met450_01Ac_CHz3, abs(FC) > 0.18)
TCGA_UCEC_Met450_01Ac_CHz3_DGN2 <- as.vector(TCGA_UCEC_Met450_01Ac_CHz3_DGN1$FC); length(TCGA_UCEC_Met450_01Ac_CHz3_DGN2) #422
names(TCGA_UCEC_Met450_01Ac_CHz3_DGN2) <- rownames(TCGA_UCEC_Met450_01Ac_CHz3_DGN1)
head(TCGA_UCEC_Met450_01Ac_CHz3_DGN1)
TCGA_UCEC_Met450_01Ac_CHz3_DGN3 <- DOSE::enrichDGN(names(TCGA_UCEC_Met450_01Ac_CHz3_DGN2))
TCGA_UCEC_Met450_01Ac_CHz3_DGN4 <- setReadable(TCGA_UCEC_Met450_01Ac_CHz3_DGN3, 'org.Hs.eg.db', 'ENTREZID')
#1500*1500
cnetplot(TCGA_UCEC_Met450_01Ac_CHz3_DGN4, colorEdge = TRUE, foldChange=TCGA_UCEC_Met450_01Ac_CHz3_DGN2, node_label = "all")
#2400*800
heatplot(TCGA_UCEC_Met450_01Ac_CHz3_DGN4, foldChange=TCGA_UCEC_Met450_01Ac_CHz3_DGN2)


TCGA_UCEC_RNAseq_01Nc_CHz2 <- clusterProfiler::bitr(TCGA_UCEC_RNAseq_01Nc_CHz$SYMBOL, fromType = "SYMBOL", toType = "ENTREZID", OrgDb = org.Hs.eg.db)
colnames(TCGA_UCEC_RNAseq_01Nc_CHz2) <- c("SYMBOL", "ENTREZID")
head(TCGA_UCEC_RNAseq_01Nc_CHz2)

TCGA_UCEC_RNAseq_01Nc_CHz3 <- merge(x=TCGA_UCEC_RNAseq_01Nc_CHz, y=TCGA_UCEC_RNAseq_01Nc_CHz2, by="SYMBOL")

head(TCGA_UCEC_RNAseq_01Nc_CHz3)
TCGA_UCEC_RNAseq_01Nc_CHz3 <- TCGA_UCEC_RNAseq_01Nc_CHz3[order(TCGA_UCEC_RNAseq_01Nc_CHz3$PV, decreasing = T), ]
table(duplicated(TCGA_UCEC_RNAseq_01Nc_CHz3$ENTREZID))
TCGA_UCEC_RNAseq_01Nc_CHz3 <- TCGA_UCEC_RNAseq_01Nc_CHz3[-which(duplicated(TCGA_UCEC_RNAseq_01Nc_CHz3$ENTREZID)), ]
TCGA_UCEC_RNAseq_01Nc_CHz3 <- dplyr::filter(TCGA_UCEC_RNAseq_01Nc_CHz3, PV > -log10(0.05))
TCGA_UCEC_RNAseq_01Nc_CHz3 <- dplyr::select(TCGA_UCEC_RNAseq_01Nc_CHz3, FC)

head(TCGA_UCEC_RNAseq_01Nc_CHz3); dim(TCGA_UCEC_RNAseq_01Nc_CHz3) #692


TCGA_UCEC_RNAseq_01Nc_CHz3_KG <- enrichKEGG(gene = rownames(TCGA_UCEC_RNAseq_01Nc_CHz3), organism = 'hsa', pvalueCutoff = 0.2)
head(TCGA_UCEC_RNAseq_01Nc_CHz3_KG, 30)
#800*800
Dotplot_KEGG_CH1 <- dotplot(TCGA_UCEC_RNAseq_01Nc_CHz3_KG, showCategory=20, title = "Top 20 KEGG terms from 692 DEGs by recurrence in 32 CNH samples")
ggsave("Output/21_Dotplot_DEG_KEGG_CH1.pdf", plot = Dotplot_KEGG_CH1, width = 12, height = 8)

TCGA_UCEC_RNAseq_01Nc_CHz3up1 <- dplyr::filter(TCGA_UCEC_RNAseq_01Nc_CHz3, FC > 0); dim(TCGA_UCEC_RNAseq_01Nc_CHz3up1)
TCGA_UCEC_RNAseq_01Nc_CHz3dn1 <- dplyr::filter(TCGA_UCEC_RNAseq_01Nc_CHz3, FC < 0); dim(TCGA_UCEC_RNAseq_01Nc_CHz3dn1)


library(DOSE)
TCGA_UCEC_RNAseq_01Nc_CHz3up2 <- DOSE::enrichDGN(rownames(TCGA_UCEC_RNAseq_01Nc_CHz3up1)) #192
TCGA_UCEC_RNAseq_01Nc_CHz3dn2 <- DOSE::enrichDGN(rownames(TCGA_UCEC_RNAseq_01Nc_CHz3dn1)) #360


Dotplot_GO_RecurH_CH1 <- dotplot(TCGA_UCEC_RNAseq_01Nc_CHz3up2, showCategory = 20, title = "Top 20 GO terms from 192 DEGs by recurrence in 32 CNH samples (Recurrence > Non-recurrence)")
Dotplot_GO_RecurL_CH1 <- dotplot(TCGA_UCEC_RNAseq_01Nc_CHz3dn2, showCategory = 20, title = "Top 20 GO terms from 360 DEGs by recurrence in 32 CNH samples (Recurrence < Non-recurrence)")
ggsave("Output/21_Dotplot_DEG_GO_RecurH_CH1.pdf", plot = Dotplot_GO_RecurH_CH1, width = 12, height = 8)
ggsave("Output/21_Dotplot_DEG_GO_RecurL_CH1.pdf", plot = Dotplot_GO_RecurL_CH1, width = 12, height = 8)


TCGA_UCEC_RNAseq_01Nc_CHz3_DGN1 <- dplyr::filter(TCGA_UCEC_RNAseq_01Nc_CHz3, abs(FC) > 0.02)
TCGA_UCEC_RNAseq_01Nc_CHz3_DGN2 <- as.vector(TCGA_UCEC_RNAseq_01Nc_CHz3_DGN1$FC); length(TCGA_UCEC_RNAseq_01Nc_CHz3_DGN2) #370
names(TCGA_UCEC_RNAseq_01Nc_CHz3_DGN2) <- rownames(TCGA_UCEC_RNAseq_01Nc_CHz3_DGN1)
head(TCGA_UCEC_RNAseq_01Nc_CHz3_DGN1)
TCGA_UCEC_RNAseq_01Nc_CHz3_DGN3 <- DOSE::enrichDGN(names(TCGA_UCEC_RNAseq_01Nc_CHz3_DGN2))
TCGA_UCEC_RNAseq_01Nc_CHz3_DGN4 <- setReadable(TCGA_UCEC_RNAseq_01Nc_CHz3_DGN3, 'org.Hs.eg.db', 'ENTREZID')
#1500*1500
cnetplot(TCGA_UCEC_RNAseq_01Nc_CHz3_DGN4, colorEdge = TRUE, foldChange=TCGA_UCEC_RNAseq_01Nc_CHz3_DGN2, node_label = "all")
#2400*800
heatplot(TCGA_UCEC_RNAseq_01Nc_CHz3_DGN4, foldChange=TCGA_UCEC_RNAseq_01Nc_CHz3_DGN2)


##################################################################################################################################################################################################################
TCGA_UCEC_Met450_01Ac_CHz <- TCGA_UCEC_Met450_01Ac_CH
TCGA_UCEC_RNAseq_01Nc_CHz <- TCGA_UCEC_RNAseq_01Nc_CH

TCGA_UCEC_Met450_01Ac_CHz$Name    <- rownames(TCGA_UCEC_Met450_01Ac_CHz)
TCGA_UCEC_RNAseq_01Nc_CHz$ENSEMBL <- rownames(TCGA_UCEC_RNAseq_01Nc_CHz)

TCGA_UCEC_Met450_01Ac_CHz <- merge(x=TCGA_UCEC_Met450_01Ac_CHz, y=dplyr::select(annEPIC_name, Name, Gene), by="Name")
TCGA_UCEC_Met450_01Ac_CHz <- dplyr::filter(TCGA_UCEC_Met450_01Ac_CHz, Gene != "")
TCGA_UCEC_RNAseq_01Nc_CHz <- merge(x=TCGA_UCEC_RNAseq_01Nc_CHz, y=TCGA_UCEC_RNAsID, by="ENSEMBL")
TCGA_UCEC_RNAseq_01Nc_CHz <- dplyr::filter(TCGA_UCEC_RNAseq_01Nc_CHz, !is.na(SYMBOL))


library(pathfindR)
set.seed(312)
TCGA_UCEC_Met450_01Ac_CHz_pfR <- dplyr::filter(TCGA_UCEC_Met450_01Ac_CHz, abs(FC) > 0.18)
head(TCGA_UCEC_Met450_01Ac_CHz_pfR); dim(TCGA_UCEC_Met450_01Ac_CHz_pfR) #1284,36


#Select fold change and p-value, and match pathfindR form
TCGA_UCEC_Met450_01Ac_CHz_Input <- dplyr::select(TCGA_UCEC_Met450_01Ac_CHz_pfR, Gene, FC, PV)
names(TCGA_UCEC_Met450_01Ac_CHz_Input) <- c("Gene.symbol","logFC","adj.P.Val"); head(TCGA_UCEC_Met450_01Ac_CHz_Input)
TCGA_UCEC_Met450_01Ac_CHz_Input$adj.P.Val <- 10^-(TCGA_UCEC_Met450_01Ac_CHz_Input$adj.P.Val)

head(TCGA_UCEC_Met450_01Ac_CHz_Input); dim(TCGA_UCEC_Met450_01Ac_CHz_Input) #1284
summary(TCGA_UCEC_Met450_01Ac_CHz_Input)
hist(TCGA_UCEC_Met450_01Ac_CHz_Input$adj.P.Val)


#Run pathfindR by using 'run_pathfindR' function
TCGA_UCEC_Met450_01Ac_CHz_pfR1 <- run_pathfindR(TCGA_UCEC_Met450_01Ac_CHz_Input, p_val_threshold = 0.05)
TCGA_UCEC_Met450_01Ac_CHz_pfR1
head(TCGA_UCEC_Met450_01Ac_CHz_pfR1); dim(TCGA_UCEC_Met450_01Ac_CHz_pfR1) #21,9 (800*400)

#Plot enrichment chart: X-axis means fold enrichment, and y-axis means GO terms. 
#Circle size means genes, and circle color means significance. (600*400)
enrichment_chart(result_df = TCGA_UCEC_Met450_01Ac_CHz_pfR1, top_terms = 10)

#Clustering terms by using 'cluster_enriched_terms' function.
#Two columns: Cluster and Status will be added.
TCGA_UCEC_Met450_01Ac_CHz_pfR1_clustered1 <- cluster_enriched_terms(TCGA_UCEC_Met450_01Ac_CHz_pfR1, plot_dend = FALSE, plot_clusters_graph = FALSE)
head(TCGA_UCEC_Met450_01Ac_CHz_pfR1_clustered1); dim(TCGA_UCEC_Met450_01Ac_CHz_pfR1_clustered1) #21,11


#Select 'representative' terms
dim(TCGA_UCEC_Met450_01Ac_CHz_pfR1_clustered1[TCGA_UCEC_Met450_01Ac_CHz_pfR1_clustered1$Status == "Representative", ]) #13,11

#Confirm cluster numbers
table(TCGA_UCEC_Met450_01Ac_CHz_pfR1_clustered1$Cluster)

#Select cluster 5:7, then plot enrichment chart
TCGA_UCEC_Met450_01Ac_CHz_pfR1_selected <- subset(TCGA_UCEC_Met450_01Ac_CHz_pfR1_clustered1, Cluster %in% 1:13)
enrichment_chart(TCGA_UCEC_Met450_01Ac_CHz_pfR1_selected, plot_by_cluster = TRUE) #600*750


TCGA_UCEC_Met450_01Ac_CHz_pfRx <- TCGA_UCEC_Met450_01Ac_CHz_pfR
TCGA_UCEC_Met450_01Ac_CHz_pfRx <- TCGA_UCEC_Met450_01Ac_CHz_pfRx[-which(duplicated(TCGA_UCEC_Met450_01Ac_CHz_pfRx$Gene)), ]
rownames(TCGA_UCEC_Met450_01Ac_CHz_pfRx) <- TCGA_UCEC_Met450_01Ac_CHz_pfRx$Gene

TCGA_UCEC_Clnkeyc_CH <- dplyr::filter(dplyr::select(TCGA_UCEC_Clnkeyc, IntegrativeCluster, recurred_progressed), IntegrativeCluster == "CH")
TCGA_UCEC_Clnkeyc_CH <- TCGA_UCEC_Clnkeyc_CH[order(TCGA_UCEC_Clnkeyc_CH$recurred_progressed), ]
TCGA_UCEC_Met450_01Ac_CHz_pfRx <- dplyr::select(TCGA_UCEC_Met450_01Ac_CHz_pfRx, rownames(TCGA_UCEC_Clnkeyc_CH))
head(TCGA_UCEC_Met450_01Ac_CHz_pfRx)
dim(TCGA_UCEC_Clnkeyc_CH); dim(TCGA_UCEC_Met450_01Ac_CHz_pfRx)


#Heatmap
term_gene_heatmap(result_df = TCGA_UCEC_Met450_01Ac_CHz_pfR1, genes_df = TCGA_UCEC_Met450_01Ac_CHz_Input, low = "#1f4037", mid = "#fffde4", high = "#f7797d", use_description = TRUE)

#Upset plot (600*750)
UpSet_plot(result_df = TCGA_UCEC_Met450_01Ac_CHz_pfR1, genes_df = TCGA_UCEC_Met450_01Ac_CHz_Input, low = "#1f4037", mid = "#fffde4", high = "#f7797d", use_description = TRUE)

#Total network by enriched terms, stress layout (1800*1800)
term_gene_graph(result_df = TCGA_UCEC_Met450_01Ac_CHz_pfR1, use_description = TRUE, layout = "stress")

score_matrix <- score_terms(enrichment_table = TCGA_UCEC_Met450_01Ac_CHz_pfR1,
                            exp_mat = as.matrix(TCGA_UCEC_Met450_01Ac_CHz_pfRx),
                            cases = colnames(TCGA_UCEC_Met450_01Ac_CHz_pfRx[,16:32]),
                            use_description = TRUE, label_samples = TRUE,
                            case_title = "Recurrence", control_title = "Non-recurrence",
                            low = "#1f4037", mid = "#fffde4", high = "#f7797d")


TCGA_UCEC_RNAseq_01Nc_CHz_pfR <- dplyr::filter(TCGA_UCEC_RNAseq_01Nc_CHz, abs(FC) > 0.025)
head(TCGA_UCEC_RNAseq_01Nc_CHz_pfR); dim(TCGA_UCEC_RNAseq_01Nc_CHz_pfR) #1224,36


#Select fold change and p-value, and match pathfindR form
TCGA_UCEC_RNAseq_01Nc_CHz_Input <- dplyr::select(TCGA_UCEC_RNAseq_01Nc_CHz_pfR, SYMBOL, FC, PV)
names(TCGA_UCEC_RNAseq_01Nc_CHz_Input) <- c("Gene.symbol","logFC","adj.P.Val"); head(TCGA_UCEC_RNAseq_01Nc_CHz_Input)
TCGA_UCEC_RNAseq_01Nc_CHz_Input$adj.P.Val <- 10^-(TCGA_UCEC_RNAseq_01Nc_CHz_Input$adj.P.Val)

head(TCGA_UCEC_RNAseq_01Nc_CHz_Input); dim(TCGA_UCEC_RNAseq_01Nc_CHz_Input) #2109
summary(TCGA_UCEC_RNAseq_01Nc_CHz_Input)
hist(TCGA_UCEC_RNAseq_01Nc_CHz_Input$adj.P.Val)


#Run pathfindR by using 'run_pathfindR' function
TCGA_UCEC_RNAseq_01Nc_CHz_pfR1 <- run_pathfindR(TCGA_UCEC_RNAseq_01Nc_CHz_Input, p_val_threshold = 0.05)
TCGA_UCEC_RNAseq_01Nc_CHz_pfR1
head(TCGA_UCEC_RNAseq_01Nc_CHz_pfR1); dim(TCGA_UCEC_RNAseq_01Nc_CHz_pfR1) #21,9 (800*400)

#Plot enrichment chart: X-axis means fold enrichment, and y-axis means GO terms. 
#Circle size means genes, and circle color means significance. (600*400)
enrichment_chart(result_df = TCGA_UCEC_RNAseq_01Nc_CHz_pfR1, top_terms = 10)

#Clustering terms by using 'cluster_enriched_terms' function.
#Two columns: Cluster and Status will be added.
TCGA_UCEC_RNAseq_01Nc_CHz_pfR1_clustered1 <- cluster_enriched_terms(TCGA_UCEC_RNAseq_01Nc_CHz_pfR1, plot_dend = FALSE, plot_clusters_graph = FALSE)
head(TCGA_UCEC_RNAseq_01Nc_CHz_pfR1_clustered1); dim(TCGA_UCEC_RNAseq_01Nc_CHz_pfR1_clustered1) #21,11


#Select 'representative' terms
dim(TCGA_UCEC_RNAseq_01Nc_CHz_pfR1_clustered1[TCGA_UCEC_RNAseq_01Nc_CHz_pfR1_clustered1$Status == "Representative", ]) #13,11

#Confirm cluster numbers
table(TCGA_UCEC_RNAseq_01Nc_CHz_pfR1_clustered1$Cluster)

#Select cluster 5:7, then plot enrichment chart
TCGA_UCEC_RNAseq_01Nc_CHz_pfR1_selected <- subset(TCGA_UCEC_RNAseq_01Nc_CHz_pfR1_clustered1, Cluster %in% 1:13)
enrichment_chart(TCGA_UCEC_RNAseq_01Nc_CHz_pfR1_selected, plot_by_cluster = TRUE) #600*750


TCGA_UCEC_RNAseq_01Nc_CHz_pfRx <- TCGA_UCEC_RNAseq_01Nc_CHz_pfR
TCGA_UCEC_RNAseq_01Nc_CHz_pfRx <- TCGA_UCEC_RNAseq_01Nc_CHz_pfRx[-which(duplicated(TCGA_UCEC_RNAseq_01Nc_CHz_pfRx$SYMBOL)), ]
rownames(TCGA_UCEC_RNAseq_01Nc_CHz_pfRx) <- TCGA_UCEC_RNAseq_01Nc_CHz_pfRx$SYMBOL

TCGA_UCEC_Clnkeyc_CH <- dplyr::filter(dplyr::select(TCGA_UCEC_Clnkeyc, IntegrativeCluster, recurred_progressed), IntegrativeCluster == "CH")
TCGA_UCEC_Clnkeyc_CH <- TCGA_UCEC_Clnkeyc_CH[order(TCGA_UCEC_Clnkeyc_CH$recurred_progressed), ]
TCGA_UCEC_RNAseq_01Nc_CHz_pfRx <- dplyr::select(TCGA_UCEC_RNAseq_01Nc_CHz_pfRx, rownames(TCGA_UCEC_Clnkeyc_CH))
head(TCGA_UCEC_RNAseq_01Nc_CHz_pfRx)
dim(TCGA_UCEC_Clnkeyc_CH); dim(TCGA_UCEC_RNAseq_01Nc_CHz_pfRx)


#Heatmap
term_gene_heatmap(result_df = TCGA_UCEC_RNAseq_01Nc_CHz_pfR1, genes_df = TCGA_UCEC_RNAseq_01Nc_CHz_Input, low = "#1f4037", mid = "#fffde4", high = "#f7797d", use_description = TRUE)

#Upset plot (600*750)
UpSet_plot(result_df = TCGA_UCEC_RNAseq_01Nc_CHz_pfR1, genes_df = TCGA_UCEC_RNAseq_01Nc_CHz_Input, low = "#1f4037", mid = "#fffde4", high = "#f7797d", use_description = TRUE)

#Total network by enriched terms, stress layout (1800*1800)
term_gene_graph(result_df = TCGA_UCEC_RNAseq_01Nc_CHz_pfR1, use_description = TRUE, layout = "stress")

score_matrix <- score_terms(enrichment_table = TCGA_UCEC_RNAseq_01Nc_CHz_pfR1,
                            exp_mat = as.matrix(TCGA_UCEC_RNAseq_01Nc_CHz_pfRx),
                            cases = colnames(TCGA_UCEC_RNAseq_01Nc_CHz_pfRx[,16:32]),
                            use_description = TRUE, label_samples = TRUE,
                            case_title = "Recurrence", control_title = "Non-recurrence",
                            low = "#1f4037", mid = "#fffde4", high = "#f7797d")


##################################################################################################################################################################################################################
TCGA_UCEC_Met450_01Ac_CLz <- dplyr::select(TCGA_UCEC_Met450_01Ac_CL, PV, FC)
TCGA_UCEC_RNAseq_01Nc_CLz <- dplyr::select(TCGA_UCEC_RNAseq_01Nc_CL, PV, FC)

TCGA_UCEC_Met450_01Ac_CLz$Name    <- rownames(TCGA_UCEC_Met450_01Ac_CLz)
TCGA_UCEC_RNAseq_01Nc_CLz$ENSEMBL <- rownames(TCGA_UCEC_RNAseq_01Nc_CLz)

TCGA_UCEC_Met450_01Ac_CLz <- merge(x=TCGA_UCEC_Met450_01Ac_CLz, y=dplyr::select(annEPIC_name, Name, Gene), by="Name")
TCGA_UCEC_Met450_01Ac_CLz <- dplyr::filter(TCGA_UCEC_Met450_01Ac_CLz, Gene != "")
TCGA_UCEC_RNAseq_01Nc_CLz <- merge(x=TCGA_UCEC_RNAseq_01Nc_CLz, y=TCGA_UCEC_RNAsID, by="ENSEMBL")
TCGA_UCEC_RNAseq_01Nc_CLz <- dplyr::filter(TCGA_UCEC_RNAseq_01Nc_CLz, !is.na(SYMBOL))


library(org.Hs.eg.db); library(clusterProfiler)


TCGA_UCEC_Met450_01Ac_CLz2 <- clusterProfiler::bitr(TCGA_UCEC_Met450_01Ac_CLz$Gene, fromType = "SYMBOL", toType = "ENTREZID", OrgDb = org.Hs.eg.db)
colnames(TCGA_UCEC_Met450_01Ac_CLz2) <- c("Gene", "ENTREZID")
head(TCGA_UCEC_Met450_01Ac_CLz2)

TCGA_UCEC_Met450_01Ac_CLz3 <- merge(x=TCGA_UCEC_Met450_01Ac_CLz, y=TCGA_UCEC_Met450_01Ac_CLz2, by="Gene")

head(TCGA_UCEC_Met450_01Ac_CLz3)
TCGA_UCEC_Met450_01Ac_CLz3 <- TCGA_UCEC_Met450_01Ac_CLz3[order(TCGA_UCEC_Met450_01Ac_CLz3$PV, decreasing = T), ]
table(duplicated(TCGA_UCEC_Met450_01Ac_CLz3$ENTREZID))
TCGA_UCEC_Met450_01Ac_CLz3 <- TCGA_UCEC_Met450_01Ac_CLz3[-which(duplicated(TCGA_UCEC_Met450_01Ac_CLz3$ENTREZID)), ]
TCGA_UCEC_Met450_01Ac_CLz3 <- dplyr::filter(TCGA_UCEC_Met450_01Ac_CLz3, PV > -log10(0.05))
TCGA_UCEC_Met450_01Ac_CLz3 <- dplyr::select(TCGA_UCEC_Met450_01Ac_CLz3, FC)

head(TCGA_UCEC_Met450_01Ac_CLz3); dim(TCGA_UCEC_Met450_01Ac_CLz3) #9007


TCGA_UCEC_Met450_01Ac_CLz3_KG <- enrichKEGG(gene = rownames(TCGA_UCEC_Met450_01Ac_CLz3), organism = 'hsa', pvalueCutoff = 0.2)
head(TCGA_UCEC_Met450_01Ac_CLz3_KG, 30)
#800*800
dotplot(TCGA_UCEC_Met450_01Ac_CLz3_KG, showCategory=20, title = "Top 20 KEGG terms from 9007 DMRs by recurrence in 49 CNL samples")

TCGA_UCEC_Met450_01Ac_CLz3up1 <- dplyr::filter(TCGA_UCEC_Met450_01Ac_CLz3, FC > 0); dim(TCGA_UCEC_Met450_01Ac_CLz3up1)
TCGA_UCEC_Met450_01Ac_CLz3dn1 <- dplyr::filter(TCGA_UCEC_Met450_01Ac_CLz3, FC < 0); dim(TCGA_UCEC_Met450_01Ac_CLz3dn1)


library(DOSE)
TCGA_UCEC_Met450_01Ac_CLz3up2 <- DOSE::enrichDGN(rownames(TCGA_UCEC_Met450_01Ac_CLz3up1)) #5502
TCGA_UCEC_Met450_01Ac_CLz3dn2 <- DOSE::enrichDGN(rownames(TCGA_UCEC_Met450_01Ac_CLz3dn1)) #3505


dotplot(TCGA_UCEC_Met450_01Ac_CLz3up2, showCategory = 20, title = "Top 20 GO terms from 5502 DMRs by recurrence in 49 CNL samples (Recurrence > Non-recurrence)")
dotplot(TCGA_UCEC_Met450_01Ac_CLz3dn2, showCategory = 20, title = "Top 20 GO terms from 3505 DMRs by recurrence in 49 CNL samples (Recurrence < Non-recurrence)")


TCGA_UCEC_Met450_01Ac_CLz3_DGN1 <- dplyr::filter(TCGA_UCEC_Met450_01Ac_CLz3, abs(FC) > 0.18)
TCGA_UCEC_Met450_01Ac_CLz3_DGN2 <- as.vector(TCGA_UCEC_Met450_01Ac_CLz3_DGN1$FC); length(TCGA_UCEC_Met450_01Ac_CLz3_DGN2) #335
names(TCGA_UCEC_Met450_01Ac_CLz3_DGN2) <- rownames(TCGA_UCEC_Met450_01Ac_CLz3_DGN1)
head(TCGA_UCEC_Met450_01Ac_CLz3_DGN1)
TCGA_UCEC_Met450_01Ac_CLz3_DGN3 <- DOSE::enrichDGN(names(TCGA_UCEC_Met450_01Ac_CLz3_DGN2))
TCGA_UCEC_Met450_01Ac_CLz3_DGN4 <- setReadable(TCGA_UCEC_Met450_01Ac_CLz3_DGN3, 'org.Hs.eg.db', 'ENTREZID')
#1500*1500
cnetplot(TCGA_UCEC_Met450_01Ac_CLz3_DGN4, colorEdge = TRUE, foldChange=TCGA_UCEC_Met450_01Ac_CLz3_DGN2, node_label = "all")
#2400*800
heatplot(TCGA_UCEC_Met450_01Ac_CLz3_DGN4, foldChange=TCGA_UCEC_Met450_01Ac_CLz3_DGN2)


TCGA_UCEC_RNAseq_01Nc_CLz2 <- clusterProfiler::bitr(TCGA_UCEC_RNAseq_01Nc_CLz$SYMBOL, fromType = "SYMBOL", toType = "ENTREZID", OrgDb = org.Hs.eg.db)
colnames(TCGA_UCEC_RNAseq_01Nc_CLz2) <- c("SYMBOL", "ENTREZID")
head(TCGA_UCEC_RNAseq_01Nc_CLz2)

TCGA_UCEC_RNAseq_01Nc_CLz3 <- merge(x=TCGA_UCEC_RNAseq_01Nc_CLz, y=TCGA_UCEC_RNAseq_01Nc_CLz2, by="SYMBOL")

head(TCGA_UCEC_RNAseq_01Nc_CLz3)
TCGA_UCEC_RNAseq_01Nc_CLz3 <- TCGA_UCEC_RNAseq_01Nc_CLz3[order(TCGA_UCEC_RNAseq_01Nc_CLz3$PV, decreasing = T), ]
table(duplicated(TCGA_UCEC_RNAseq_01Nc_CLz3$ENTREZID))
TCGA_UCEC_RNAseq_01Nc_CLz3 <- TCGA_UCEC_RNAseq_01Nc_CLz3[-which(duplicated(TCGA_UCEC_RNAseq_01Nc_CLz3$ENTREZID)), ]
TCGA_UCEC_RNAseq_01Nc_CLz3 <- dplyr::filter(TCGA_UCEC_RNAseq_01Nc_CLz3, PV > -log10(0.05))
TCGA_UCEC_RNAseq_01Nc_CLz3 <- dplyr::select(TCGA_UCEC_RNAseq_01Nc_CLz3, FC)

head(TCGA_UCEC_RNAseq_01Nc_CLz3); dim(TCGA_UCEC_RNAseq_01Nc_CLz3) #3340


TCGA_UCEC_RNAseq_01Nc_CLz3_KG <- enrichKEGG(gene = rownames(TCGA_UCEC_RNAseq_01Nc_CLz3), organism = 'hsa', pvalueCutoff = 0.2)
head(TCGA_UCEC_RNAseq_01Nc_CLz3_KG, 30)
#800*800
dotplot(TCGA_UCEC_RNAseq_01Nc_CLz3_KG, showCategory=20, title = "Top 20 KEGG terms from 3340 DEGs by recurrence in 49 CNL samples")

TCGA_UCEC_RNAseq_01Nc_CLz3up1 <- dplyr::filter(TCGA_UCEC_RNAseq_01Nc_CLz3, FC > 0); dim(TCGA_UCEC_RNAseq_01Nc_CLz3up1) # 450
TCGA_UCEC_RNAseq_01Nc_CLz3dn1 <- dplyr::filter(TCGA_UCEC_RNAseq_01Nc_CLz3, FC < 0); dim(TCGA_UCEC_RNAseq_01Nc_CLz3dn1) #2890


library(DOSE)
TCGA_UCEC_RNAseq_01Nc_CLz3up2 <- DOSE::enrichDGN(rownames(TCGA_UCEC_RNAseq_01Nc_CLz3up1))
TCGA_UCEC_RNAseq_01Nc_CLz3dn2 <- DOSE::enrichDGN(rownames(TCGA_UCEC_RNAseq_01Nc_CLz3dn1))


dotplot(TCGA_UCEC_RNAseq_01Nc_CLz3up2, showCategory = 20, title = "Top 20 GO terms from  450 DEGs by recurrence in 32 CNL samples (Recurrence > Non-recurrence)")
dotplot(TCGA_UCEC_RNAseq_01Nc_CLz3dn2, showCategory = 20, title = "Top 20 GO terms from 2890 DEGs by recurrence in 32 CNL samples (Recurrence < Non-recurrence)")


TCGA_UCEC_RNAseq_01Nc_CLz3_DGN1 <- dplyr::filter(TCGA_UCEC_RNAseq_01Nc_CLz3, abs(FC) > 0.045)
TCGA_UCEC_RNAseq_01Nc_CLz3_DGN2 <- as.vector(TCGA_UCEC_RNAseq_01Nc_CLz3_DGN1$FC); length(TCGA_UCEC_RNAseq_01Nc_CLz3_DGN2) #394
names(TCGA_UCEC_RNAseq_01Nc_CLz3_DGN2) <- rownames(TCGA_UCEC_RNAseq_01Nc_CLz3_DGN1)
head(TCGA_UCEC_RNAseq_01Nc_CLz3_DGN1)
TCGA_UCEC_RNAseq_01Nc_CLz3_DGN3 <- DOSE::enrichDGN(names(TCGA_UCEC_RNAseq_01Nc_CLz3_DGN2))
TCGA_UCEC_RNAseq_01Nc_CLz3_DGN4 <- setReadable(TCGA_UCEC_RNAseq_01Nc_CLz3_DGN3, 'org.Hs.eg.db', 'ENTREZID')
#1500*1500
cnetplot(TCGA_UCEC_RNAseq_01Nc_CLz3_DGN4, colorEdge = TRUE, foldChange=TCGA_UCEC_RNAseq_01Nc_CLz3_DGN2, node_label = "all")
#2400*800
heatplot(TCGA_UCEC_RNAseq_01Nc_CLz3_DGN4, foldChange=TCGA_UCEC_RNAseq_01Nc_CLz3_DGN2)


##################################################################################################################################################################################################################
TCGA_UCEC_Met450_01Ac_CLz <- TCGA_UCEC_Met450_01Ac_CL
TCGA_UCEC_RNAseq_01Nc_CLz <- TCGA_UCEC_RNAseq_01Nc_CL

TCGA_UCEC_Met450_01Ac_CLz$Name    <- rownames(TCGA_UCEC_Met450_01Ac_CLz)
TCGA_UCEC_RNAseq_01Nc_CLz$ENSEMBL <- rownames(TCGA_UCEC_RNAseq_01Nc_CLz)

TCGA_UCEC_Met450_01Ac_CLz <- merge(x=TCGA_UCEC_Met450_01Ac_CLz, y=dplyr::select(annEPIC_name, Name, Gene), by="Name")
TCGA_UCEC_Met450_01Ac_CLz <- dplyr::filter(TCGA_UCEC_Met450_01Ac_CLz, Gene != "")
TCGA_UCEC_RNAseq_01Nc_CLz <- merge(x=TCGA_UCEC_RNAseq_01Nc_CLz, y=TCGA_UCEC_RNAsID, by="ENSEMBL")
TCGA_UCEC_RNAseq_01Nc_CLz <- dplyr::filter(TCGA_UCEC_RNAseq_01Nc_CLz, !is.na(SYMBOL))


library(pathfindR)
set.seed(312)
TCGA_UCEC_Met450_01Ac_CLz_pfR <- dplyr::filter(TCGA_UCEC_Met450_01Ac_CLz, abs(FC) > 0.22)
head(TCGA_UCEC_Met450_01Ac_CLz_pfR); dim(TCGA_UCEC_Met450_01Ac_CLz_pfR) #1005,53


#Select fold change and p-value, and match pathfindR form
TCGA_UCEC_Met450_01Ac_CLz_Input <- dplyr::select(TCGA_UCEC_Met450_01Ac_CLz_pfR, Gene, FC, PV)
names(TCGA_UCEC_Met450_01Ac_CLz_Input) <- c("Gene.symbol","logFC","adj.P.Val"); head(TCGA_UCEC_Met450_01Ac_CLz_Input)
TCGA_UCEC_Met450_01Ac_CLz_Input$adj.P.Val <- 10^-(TCGA_UCEC_Met450_01Ac_CLz_Input$adj.P.Val)

head(TCGA_UCEC_Met450_01Ac_CLz_Input); dim(TCGA_UCEC_Met450_01Ac_CLz_Input) #1284
summary(TCGA_UCEC_Met450_01Ac_CLz_Input)
hist(TCGA_UCEC_Met450_01Ac_CLz_Input$adj.P.Val)


#Run pathfindR by using 'run_pathfindR' function
TCGA_UCEC_Met450_01Ac_CLz_pfR1 <- run_pathfindR(TCGA_UCEC_Met450_01Ac_CLz_Input, p_val_threshold = 0.05)
TCGA_UCEC_Met450_01Ac_CLz_pfR1
head(TCGA_UCEC_Met450_01Ac_CLz_pfR1); dim(TCGA_UCEC_Met450_01Ac_CLz_pfR1) #21,9 (800*400)

#Plot enrichment chart: X-axis means fold enrichment, and y-axis means GO terms. 
#Circle size means genes, and circle color means significance. (600*400)
enrichment_CLart(result_df = TCGA_UCEC_Met450_01Ac_CLz_pfR1, top_terms = 10)

#Clustering terms by using 'cluster_enriched_terms' function.
#Two columns: Cluster and Status will be added.
TCGA_UCEC_Met450_01Ac_CLz_pfR1_clustered1 <- cluster_enriched_terms(TCGA_UCEC_Met450_01Ac_CLz_pfR1, plot_dend = FALSE, plot_clusters_graph = FALSE)
head(TCGA_UCEC_Met450_01Ac_CLz_pfR1_clustered1); dim(TCGA_UCEC_Met450_01Ac_CLz_pfR1_clustered1) #21,11


#Select 'representative' terms
dim(TCGA_UCEC_Met450_01Ac_CLz_pfR1_clustered1[TCGA_UCEC_Met450_01Ac_CLz_pfR1_clustered1$Status == "Representative", ]) #13,11

#Confirm cluster numbers
table(TCGA_UCEC_Met450_01Ac_CLz_pfR1_clustered1$Cluster)

#Select cluster 5:7, then plot enrichment chart
TCGA_UCEC_Met450_01Ac_CLz_pfR1_selected <- subset(TCGA_UCEC_Met450_01Ac_CLz_pfR1_clustered1, Cluster %in% 1:13)
enrichment_CLart(TCGA_UCEC_Met450_01Ac_CLz_pfR1_selected, plot_by_cluster = TRUE) #600*750


TCGA_UCEC_Met450_01Ac_CLz_pfRx <- TCGA_UCEC_Met450_01Ac_CLz_pfR
TCGA_UCEC_Met450_01Ac_CLz_pfRx <- TCGA_UCEC_Met450_01Ac_CLz_pfRx[-which(duplicated(TCGA_UCEC_Met450_01Ac_CLz_pfRx$Gene)), ]
rownames(TCGA_UCEC_Met450_01Ac_CLz_pfRx) <- TCGA_UCEC_Met450_01Ac_CLz_pfRx$Gene

TCGA_UCEC_Clnkeyc_CL <- dplyr::filter(dplyr::select(TCGA_UCEC_Clnkeyc, IntegrativeCluster, recurred_progressed), IntegrativeCluster == "CL")
TCGA_UCEC_Clnkeyc_CL <- TCGA_UCEC_Clnkeyc_CL[order(TCGA_UCEC_Clnkeyc_CL$recurred_progressed), ]
TCGA_UCEC_Met450_01Ac_CLz_pfRx <- dplyr::select(TCGA_UCEC_Met450_01Ac_CLz_pfRx, rownames(TCGA_UCEC_Clnkeyc_CL))
head(TCGA_UCEC_Met450_01Ac_CLz_pfRx)
dim(TCGA_UCEC_Clnkeyc_CL); dim(TCGA_UCEC_Met450_01Ac_CLz_pfRx)


#Heatmap
term_gene_heatmap(result_df = TCGA_UCEC_Met450_01Ac_CLz_pfR1, genes_df = TCGA_UCEC_Met450_01Ac_CLz_Input, low = "#1f4037", mid = "#fffde4", high = "#f7797d", use_description = TRUE)

#Upset plot (600*750)
UpSet_plot(result_df = TCGA_UCEC_Met450_01Ac_CLz_pfR1, genes_df = TCGA_UCEC_Met450_01Ac_CLz_Input, low = "#1f4037", mid = "#fffde4", high = "#f7797d", use_description = TRUE)

#Total network by enriched terms, stress layout (1800*1800)
term_gene_graph(result_df = TCGA_UCEC_Met450_01Ac_CLz_pfR1, use_description = TRUE, layout = "stress")

score_matrix <- score_terms(enrichment_table = TCGA_UCEC_Met450_01Ac_CLz_pfR1,
                            exp_mat = as.matrix(TCGA_UCEC_Met450_01Ac_CLz_pfRx),
                            cases = colnames(TCGA_UCEC_Met450_01Ac_CLz_pfRx[,45:49]),
                            use_description = TRUE, label_samples = TRUE,
                            case_title = "Recurrence", control_title = "Non-recurrence",
                            low = "#1f4037", mid = "#fffde4", high = "#f7797d")


TCGA_UCEC_RNAseq_01Nc_CLz_pfR <- dplyr::filter(TCGA_UCEC_RNAseq_01Nc_CLz, abs(FC) > 0.04)
head(TCGA_UCEC_RNAseq_01Nc_CLz_pfR); dim(TCGA_UCEC_RNAseq_01Nc_CLz_pfR) #1060,36


#Select fold change and p-value, and match pathfindR form
TCGA_UCEC_RNAseq_01Nc_CLz_Input <- dplyr::select(TCGA_UCEC_RNAseq_01Nc_CLz_pfR, SYMBOL, FC, PV)
names(TCGA_UCEC_RNAseq_01Nc_CLz_Input) <- c("Gene.symbol","logFC","adj.P.Val"); head(TCGA_UCEC_RNAseq_01Nc_CLz_Input)
TCGA_UCEC_RNAseq_01Nc_CLz_Input$adj.P.Val <- 10^-(TCGA_UCEC_RNAseq_01Nc_CLz_Input$adj.P.Val)

head(TCGA_UCEC_RNAseq_01Nc_CLz_Input); dim(TCGA_UCEC_RNAseq_01Nc_CLz_Input) #2109
summary(TCGA_UCEC_RNAseq_01Nc_CLz_Input)
hist(TCGA_UCEC_RNAseq_01Nc_CLz_Input$adj.P.Val)


#Run pathfindR by using 'run_pathfindR' function
TCGA_UCEC_RNAseq_01Nc_CLz_pfR1 <- run_pathfindR(TCGA_UCEC_RNAseq_01Nc_CLz_Input, p_val_threshold = 0.05)
TCGA_UCEC_RNAseq_01Nc_CLz_pfR1
head(TCGA_UCEC_RNAseq_01Nc_CLz_pfR1); dim(TCGA_UCEC_RNAseq_01Nc_CLz_pfR1) #21,9 (800*400)

#Plot enrichment chart: X-axis means fold enrichment, and y-axis means GO terms. 
#Circle size means genes, and circle color means significance. (600*400)
enrichment_CLart(result_df = TCGA_UCEC_RNAseq_01Nc_CLz_pfR1, top_terms = 10)

#Clustering terms by using 'cluster_enriched_terms' function.
#Two columns: Cluster and Status will be added.
TCGA_UCEC_RNAseq_01Nc_CLz_pfR1_clustered1 <- cluster_enriched_terms(TCGA_UCEC_RNAseq_01Nc_CLz_pfR1, plot_dend = FALSE, plot_clusters_graph = FALSE)
head(TCGA_UCEC_RNAseq_01Nc_CLz_pfR1_clustered1); dim(TCGA_UCEC_RNAseq_01Nc_CLz_pfR1_clustered1) #21,11


#Select 'representative' terms
dim(TCGA_UCEC_RNAseq_01Nc_CLz_pfR1_clustered1[TCGA_UCEC_RNAseq_01Nc_CLz_pfR1_clustered1$Status == "Representative", ]) #13,11

#Confirm cluster numbers
table(TCGA_UCEC_RNAseq_01Nc_CLz_pfR1_clustered1$Cluster)

#Select cluster 5:7, then plot enrichment chart
TCGA_UCEC_RNAseq_01Nc_CLz_pfR1_selected <- subset(TCGA_UCEC_RNAseq_01Nc_CLz_pfR1_clustered1, Cluster %in% 1:13)
enrichment_CLart(TCGA_UCEC_RNAseq_01Nc_CLz_pfR1_selected, plot_by_cluster = TRUE) #600*750


TCGA_UCEC_RNAseq_01Nc_CLz_pfRx <- TCGA_UCEC_RNAseq_01Nc_CLz_pfR
#TCGA_UCEC_RNAseq_01Nc_CLz_pfRx <- TCGA_UCEC_RNAseq_01Nc_CLz_pfRx[-which(duplicated(TCGA_UCEC_RNAseq_01Nc_CLz_pfRx$SYMBOL)), ]
rownames(TCGA_UCEC_RNAseq_01Nc_CLz_pfRx) <- TCGA_UCEC_RNAseq_01Nc_CLz_pfRx$SYMBOL

TCGA_UCEC_Clnkeyc_CL <- dplyr::filter(dplyr::select(TCGA_UCEC_Clnkeyc, IntegrativeCluster, recurred_progressed), IntegrativeCluster == "CL")
TCGA_UCEC_Clnkeyc_CL <- TCGA_UCEC_Clnkeyc_CL[order(TCGA_UCEC_Clnkeyc_CL$recurred_progressed), ]
TCGA_UCEC_RNAseq_01Nc_CLz_pfRx <- dplyr::select(TCGA_UCEC_RNAseq_01Nc_CLz_pfRx, rownames(TCGA_UCEC_Clnkeyc_CL))
head(TCGA_UCEC_RNAseq_01Nc_CLz_pfRx)
dim(TCGA_UCEC_Clnkeyc_CL); dim(TCGA_UCEC_RNAseq_01Nc_CLz_pfRx)


#Heatmap
term_gene_heatmap(result_df = TCGA_UCEC_RNAseq_01Nc_CLz_pfR1, genes_df = TCGA_UCEC_RNAseq_01Nc_CLz_Input, low = "#1f4037", mid = "#fffde4", high = "#f7797d", use_description = TRUE)

#Upset plot (600*750)
UpSet_plot(result_df = TCGA_UCEC_RNAseq_01Nc_CLz_pfR1, genes_df = TCGA_UCEC_RNAseq_01Nc_CLz_Input, low = "#1f4037", mid = "#fffde4", high = "#f7797d", use_description = TRUE)

#Total network by enriched terms, stress layout (1800*1800)
term_gene_graph(result_df = TCGA_UCEC_RNAseq_01Nc_CLz_pfR1, use_description = TRUE, layout = "stress")

score_matrix <- score_terms(enrichment_table = TCGA_UCEC_RNAseq_01Nc_CLz_pfR1,
                            exp_mat = as.matrix(TCGA_UCEC_RNAseq_01Nc_CLz_pfRx),
                            cases = colnames(TCGA_UCEC_RNAseq_01Nc_CLz_pfRx[,45:49]),
                            use_description = TRUE, label_samples = TRUE,
                            case_title = "Recurrence", control_title = "Non-recurrence",
                            low = "#1f4037", mid = "#fffde4", high = "#f7797d")

head(TCGA_UCEC_RNAseq_01Nc_CLz_pfRx)


##################################################################################################################################################################################################################
TCGA_UCEC_Met450_01Ac_MIz <- dplyr::select(TCGA_UCEC_Met450_01Ac_MI, PV, FC)
TCGA_UCEC_RNAseq_01Nc_MIz <- dplyr::select(TCGA_UCEC_RNAseq_01Nc_MI, PV, FC)

TCGA_UCEC_Met450_01Ac_MIz$Name    <- rownames(TCGA_UCEC_Met450_01Ac_MIz)
TCGA_UCEC_RNAseq_01Nc_MIz$ENSEMBL <- rownames(TCGA_UCEC_RNAseq_01Nc_MIz)

TCGA_UCEC_Met450_01Ac_MIz <- merge(x=TCGA_UCEC_Met450_01Ac_MIz, y=dplyr::select(annEPIC_name, Name, Gene), by="Name")
TCGA_UCEC_Met450_01Ac_MIz <- dplyr::filter(TCGA_UCEC_Met450_01Ac_MIz, Gene != "")
TCGA_UCEC_RNAseq_01Nc_MIz <- merge(x=TCGA_UCEC_RNAseq_01Nc_MIz, y=TCGA_UCEC_RNAsID, by="ENSEMBL")
TCGA_UCEC_RNAseq_01Nc_MIz <- dplyr::filter(TCGA_UCEC_RNAseq_01Nc_MIz, !is.na(SYMBOL))


library(org.Hs.eg.db); library(clusterProfiler)


TCGA_UCEC_Met450_01Ac_MIz2 <- clusterProfiler::bitr(TCGA_UCEC_Met450_01Ac_MIz$Gene, fromType = "SYMBOL", toType = "ENTREZID", OrgDb = org.Hs.eg.db)
colnames(TCGA_UCEC_Met450_01Ac_MIz2) <- c("Gene", "ENTREZID")
head(TCGA_UCEC_Met450_01Ac_MIz2)

TCGA_UCEC_Met450_01Ac_MIz3 <- merge(x=TCGA_UCEC_Met450_01Ac_MIz, y=TCGA_UCEC_Met450_01Ac_MIz2, by="Gene")

head(TCGA_UCEC_Met450_01Ac_MIz3)
TCGA_UCEC_Met450_01Ac_MIz3 <- TCGA_UCEC_Met450_01Ac_MIz3[order(TCGA_UCEC_Met450_01Ac_MIz3$PV, decreasing = T), ]
table(duplicated(TCGA_UCEC_Met450_01Ac_MIz3$ENTREZID))
TCGA_UCEC_Met450_01Ac_MIz3 <- TCGA_UCEC_Met450_01Ac_MIz3[-which(duplicated(TCGA_UCEC_Met450_01Ac_MIz3$ENTREZID)), ]
TCGA_UCEC_Met450_01Ac_MIz3 <- dplyr::filter(TCGA_UCEC_Met450_01Ac_MIz3, PV > -log10(0.05))
TCGA_UCEC_Met450_01Ac_MIz3 <- dplyr::select(TCGA_UCEC_Met450_01Ac_MIz3, FC)

head(TCGA_UCEC_Met450_01Ac_MIz3); dim(TCGA_UCEC_Met450_01Ac_MIz3) #10576


TCGA_UCEC_Met450_01Ac_MIz3_KG <- enrichKEGG(gene = rownames(TCGA_UCEC_Met450_01Ac_MIz3), organism = 'hsa', pvalueCutoff = 0.2)
head(TCGA_UCEC_Met450_01Ac_MIz3_KG, 30)
#800*800
dotplot(TCGA_UCEC_Met450_01Ac_MIz3_KG, showCategory=20, title = "Top 20 KEGG terms from 10576 DMRs by recurrence in 26 MSI samples")

TCGA_UCEC_Met450_01Ac_MIz3up1 <- dplyr::filter(TCGA_UCEC_Met450_01Ac_MIz3, FC > 0); dim(TCGA_UCEC_Met450_01Ac_MIz3up1) #6157
TCGA_UCEC_Met450_01Ac_MIz3dn1 <- dplyr::filter(TCGA_UCEC_Met450_01Ac_MIz3, FC < 0); dim(TCGA_UCEC_Met450_01Ac_MIz3dn1) #4419


library(DOSE)
TCGA_UCEC_Met450_01Ac_MIz3up2 <- DOSE::enrichDGN(rownames(TCGA_UCEC_Met450_01Ac_MIz3up1))
TCGA_UCEC_Met450_01Ac_MIz3dn2 <- DOSE::enrichDGN(rownames(TCGA_UCEC_Met450_01Ac_MIz3dn1))


dotplot(TCGA_UCEC_Met450_01Ac_MIz3up2, showCategory = 20, title = "Top 20 GO terms from 6157 DMRs by recurrence in 26 MSI samples (Recurrence > Non-recurrence)")
dotplot(TCGA_UCEC_Met450_01Ac_MIz3dn2, showCategory = 20, title = "Top 20 GO terms from 4419 DMRs by recurrence in 26 MSI samples (Recurrence < Non-recurrence)")


TCGA_UCEC_Met450_01Ac_MIz3_DGN1 <- dplyr::filter(TCGA_UCEC_Met450_01Ac_MIz3, abs(FC) > 0.28)
TCGA_UCEC_Met450_01Ac_MIz3_DGN2 <- as.vector(TCGA_UCEC_Met450_01Ac_MIz3_DGN1$FC); length(TCGA_UCEC_Met450_01Ac_MIz3_DGN2) #446
names(TCGA_UCEC_Met450_01Ac_MIz3_DGN2) <- rownames(TCGA_UCEC_Met450_01Ac_MIz3_DGN1)
head(TCGA_UCEC_Met450_01Ac_MIz3_DGN1)
TCGA_UCEC_Met450_01Ac_MIz3_DGN3 <- DOSE::enrichDGN(names(TCGA_UCEC_Met450_01Ac_MIz3_DGN2))
TCGA_UCEC_Met450_01Ac_MIz3_DGN4 <- setReadable(TCGA_UCEC_Met450_01Ac_MIz3_DGN3, 'org.Hs.eg.db', 'ENTREZID')
#1500*1500
cnetplot(TCGA_UCEC_Met450_01Ac_MIz3_DGN4, colorEdge = TRUE, foldChange=TCGA_UCEC_Met450_01Ac_MIz3_DGN2, node_label = "all")
#2400*800
heatplot(TCGA_UCEC_Met450_01Ac_MIz3_DGN4, foldChange=TCGA_UCEC_Met450_01Ac_MIz3_DGN2)


TCGA_UCEC_RNAseq_01Nc_MIz2 <- clusterProfiler::bitr(TCGA_UCEC_RNAseq_01Nc_MIz$SYMBOL, fromType = "SYMBOL", toType = "ENTREZID", OrgDb = org.Hs.eg.db)
colnames(TCGA_UCEC_RNAseq_01Nc_MIz2) <- c("SYMBOL", "ENTREZID")
head(TCGA_UCEC_RNAseq_01Nc_MIz2)

TCGA_UCEC_RNAseq_01Nc_MIz3 <- merge(x=TCGA_UCEC_RNAseq_01Nc_MIz, y=TCGA_UCEC_RNAseq_01Nc_MIz2, by="SYMBOL")

head(TCGA_UCEC_RNAseq_01Nc_MIz3)
TCGA_UCEC_RNAseq_01Nc_MIz3 <- TCGA_UCEC_RNAseq_01Nc_MIz3[order(TCGA_UCEC_RNAseq_01Nc_MIz3$PV, decreasing = T), ]
table(duplicated(TCGA_UCEC_RNAseq_01Nc_MIz3$ENTREZID))
TCGA_UCEC_RNAseq_01Nc_MIz3 <- TCGA_UCEC_RNAseq_01Nc_MIz3[-which(duplicated(TCGA_UCEC_RNAseq_01Nc_MIz3$ENTREZID)), ]
TCGA_UCEC_RNAseq_01Nc_MIz3 <- dplyr::filter(TCGA_UCEC_RNAseq_01Nc_MIz3, PV > -log10(0.05))
TCGA_UCEC_RNAseq_01Nc_MIz3 <- dplyr::select(TCGA_UCEC_RNAseq_01Nc_MIz3, FC)

head(TCGA_UCEC_RNAseq_01Nc_MIz3); dim(TCGA_UCEC_RNAseq_01Nc_MIz3) #2895


TCGA_UCEC_RNAseq_01Nc_MIz3_KG <- enrichKEGG(gene = rownames(TCGA_UCEC_RNAseq_01Nc_MIz3), organism = 'hsa', pvalueCutoff = 0.2)
head(TCGA_UCEC_RNAseq_01Nc_MIz3_KG, 30)
#800*800
dotplot(TCGA_UCEC_RNAseq_01Nc_MIz3_KG, showCategory=20, title = "Top 20 KEGG terms from 2895 DEGs by recurrence in 26 MSI samples")

TCGA_UCEC_RNAseq_01Nc_MIz3up1 <- dplyr::filter(TCGA_UCEC_RNAseq_01Nc_MIz3, FC > 0); dim(TCGA_UCEC_RNAseq_01Nc_MIz3up1) #1120
TCGA_UCEC_RNAseq_01Nc_MIz3dn1 <- dplyr::filter(TCGA_UCEC_RNAseq_01Nc_MIz3, FC < 0); dim(TCGA_UCEC_RNAseq_01Nc_MIz3dn1) #1775


library(DOSE)
TCGA_UCEC_RNAseq_01Nc_MIz3up2 <- DOSE::enrichDGN(rownames(TCGA_UCEC_RNAseq_01Nc_MIz3up1))
TCGA_UCEC_RNAseq_01Nc_MIz3dn2 <- DOSE::enrichDGN(rownames(TCGA_UCEC_RNAseq_01Nc_MIz3dn1))


dotplot(TCGA_UCEC_RNAseq_01Nc_MIz3up2, showCategory = 20, title = "Top 20 GO terms from 1120 DEGs by recurrence in 26 MSI samples (Recurrence > Non-recurrence)")
dotplot(TCGA_UCEC_RNAseq_01Nc_MIz3dn2, showCategory = 20, title = "Top 20 GO terms from 1775 DEGs by recurrence in 26 MSI samples (Recurrence < Non-recurrence)")


TCGA_UCEC_RNAseq_01Nc_MIz3_DGN1 <- dplyr::filter(TCGA_UCEC_RNAseq_01Nc_MIz3, abs(FC) > 0.04)
TCGA_UCEC_RNAseq_01Nc_MIz3_DGN2 <- as.vector(TCGA_UCEC_RNAseq_01Nc_MIz3_DGN1$FC); length(TCGA_UCEC_RNAseq_01Nc_MIz3_DGN2) #358
names(TCGA_UCEC_RNAseq_01Nc_MIz3_DGN2) <- rownames(TCGA_UCEC_RNAseq_01Nc_MIz3_DGN1)
head(TCGA_UCEC_RNAseq_01Nc_MIz3_DGN1)
TCGA_UCEC_RNAseq_01Nc_MIz3_DGN3 <- DOSE::enrichDGN(names(TCGA_UCEC_RNAseq_01Nc_MIz3_DGN2))
TCGA_UCEC_RNAseq_01Nc_MIz3_DGN4 <- setReadable(TCGA_UCEC_RNAseq_01Nc_MIz3_DGN3, 'org.Hs.eg.db', 'ENTREZID')
#1500*1500
cnetplot(TCGA_UCEC_RNAseq_01Nc_MIz3_DGN4, colorEdge = TRUE, foldChange=TCGA_UCEC_RNAseq_01Nc_MIz3_DGN2, node_label = "all")
#2400*800
heatplot(TCGA_UCEC_RNAseq_01Nc_MIz3_DGN4, foldChange=TCGA_UCEC_RNAseq_01Nc_MIz3_DGN2)


##################################################################################################################################################################################################################
TCGA_UCEC_Met450_01Ac_MIz <- TCGA_UCEC_Met450_01Ac_MI
TCGA_UCEC_RNAseq_01Nc_MIz <- TCGA_UCEC_RNAseq_01Nc_MI

TCGA_UCEC_Met450_01Ac_MIz$Name    <- rownames(TCGA_UCEC_Met450_01Ac_MIz)
TCGA_UCEC_RNAseq_01Nc_MIz$ENSEMBL <- rownames(TCGA_UCEC_RNAseq_01Nc_MIz)

TCGA_UCEC_Met450_01Ac_MIz <- merge(x=TCGA_UCEC_Met450_01Ac_MIz, y=dplyr::select(annEPIC_name, Name, Gene), by="Name")
TCGA_UCEC_Met450_01Ac_MIz <- dplyr::filter(TCGA_UCEC_Met450_01Ac_MIz, Gene != "")
TCGA_UCEC_RNAseq_01Nc_MIz <- merge(x=TCGA_UCEC_RNAseq_01Nc_MIz, y=TCGA_UCEC_RNAsID, by="ENSEMBL")
TCGA_UCEC_RNAseq_01Nc_MIz <- dplyr::filter(TCGA_UCEC_RNAseq_01Nc_MIz, !is.na(SYMBOL))


library(pathfindR)
set.seed(312)
TCGA_UCEC_Met450_01Ac_MIz_pfR <- dplyr::filter(TCGA_UCEC_Met450_01Ac_MIz, abs(FC) > 0.32)
head(TCGA_UCEC_Met450_01Ac_MIz_pfR); dim(TCGA_UCEC_Met450_01Ac_MIz_pfR) #1064,36


#Select fold change and p-value, and match pathfindR form
TCGA_UCEC_Met450_01Ac_MIz_Input <- dplyr::select(TCGA_UCEC_Met450_01Ac_MIz_pfR, Gene, FC, PV)
names(TCGA_UCEC_Met450_01Ac_MIz_Input) <- c("Gene.symbol","logFC","adj.P.Val"); head(TCGA_UCEC_Met450_01Ac_MIz_Input)
TCGA_UCEC_Met450_01Ac_MIz_Input$adj.P.Val <- 10^-(TCGA_UCEC_Met450_01Ac_MIz_Input$adj.P.Val)

head(TCGA_UCEC_Met450_01Ac_MIz_Input); dim(TCGA_UCEC_Met450_01Ac_MIz_Input) #1284
summary(TCGA_UCEC_Met450_01Ac_MIz_Input)
hist(TCGA_UCEC_Met450_01Ac_MIz_Input$adj.P.Val)


#Run pathfindR by using 'run_pathfindR' function
TCGA_UCEC_Met450_01Ac_MIz_pfR1 <- run_pathfindR(TCGA_UCEC_Met450_01Ac_MIz_Input, p_val_threshold = 0.05)
TCGA_UCEC_Met450_01Ac_MIz_pfR1
head(TCGA_UCEC_Met450_01Ac_MIz_pfR1); dim(TCGA_UCEC_Met450_01Ac_MIz_pfR1) #21,9 (800*400)

#Plot enrichment chart: X-axis means fold enrichment, and y-axis means GO terms. 
#Circle size means genes, and circle color means significance. (600*400)
enrichment_MIart(result_df = TCGA_UCEC_Met450_01Ac_MIz_pfR1, top_terms = 10)

#Clustering terms by using 'cluster_enriched_terms' function.
#Two columns: Cluster and Status will be added.
TCGA_UCEC_Met450_01Ac_MIz_pfR1_clustered1 <- cluster_enriched_terms(TCGA_UCEC_Met450_01Ac_MIz_pfR1, plot_dend = FALSE, plot_clusters_graph = FALSE)
head(TCGA_UCEC_Met450_01Ac_MIz_pfR1_clustered1); dim(TCGA_UCEC_Met450_01Ac_MIz_pfR1_clustered1) #21,11


#Select 'representative' terms
dim(TCGA_UCEC_Met450_01Ac_MIz_pfR1_clustered1[TCGA_UCEC_Met450_01Ac_MIz_pfR1_clustered1$Status == "Representative", ]) #13,11

#Confirm cluster numbers
table(TCGA_UCEC_Met450_01Ac_MIz_pfR1_clustered1$Cluster)

#Select cluster 5:7, then plot enrichment chart
TCGA_UCEC_Met450_01Ac_MIz_pfR1_selected <- subset(TCGA_UCEC_Met450_01Ac_MIz_pfR1_clustered1, Cluster %in% 1:13)
enrichment_MIart(TCGA_UCEC_Met450_01Ac_MIz_pfR1_selected, plot_by_cluster = TRUE) #600*750


TCGA_UCEC_Met450_01Ac_MIz_pfRx <- TCGA_UCEC_Met450_01Ac_MIz_pfR
TCGA_UCEC_Met450_01Ac_MIz_pfRx <- TCGA_UCEC_Met450_01Ac_MIz_pfRx[-which(duplicated(TCGA_UCEC_Met450_01Ac_MIz_pfRx$Gene)), ]
rownames(TCGA_UCEC_Met450_01Ac_MIz_pfRx) <- TCGA_UCEC_Met450_01Ac_MIz_pfRx$Gene

TCGA_UCEC_Clnkeyc_MI <- dplyr::filter(dplyr::select(TCGA_UCEC_Clnkeyc, IntegrativeCluster, recurred_progressed), IntegrativeCluster == "MI")
TCGA_UCEC_Clnkeyc_MI <- TCGA_UCEC_Clnkeyc_MI[order(TCGA_UCEC_Clnkeyc_MI$recurred_progressed), ]
TCGA_UCEC_Met450_01Ac_MIz_pfRx <- dplyr::select(TCGA_UCEC_Met450_01Ac_MIz_pfRx, rownames(TCGA_UCEC_Clnkeyc_MI))
head(TCGA_UCEC_Met450_01Ac_MIz_pfRx)
dim(TCGA_UCEC_Clnkeyc_MI); dim(TCGA_UCEC_Met450_01Ac_MIz_pfRx)


#Heatmap
term_gene_heatmap(result_df = TCGA_UCEC_Met450_01Ac_MIz_pfR1, genes_df = TCGA_UCEC_Met450_01Ac_MIz_Input, low = "#1f4037", mid = "#fffde4", high = "#f7797d", use_description = TRUE)

#Upset plot (600*750)
UpSet_plot(result_df = TCGA_UCEC_Met450_01Ac_MIz_pfR1, genes_df = TCGA_UCEC_Met450_01Ac_MIz_Input, low = "#1f4037", mid = "#fffde4", high = "#f7797d", use_description = TRUE)

#Total network by enriched terms, stress layout (1800*1800)
term_gene_graph(result_df = TCGA_UCEC_Met450_01Ac_MIz_pfR1, use_description = TRUE, layout = "stress")

score_matrix <- score_terms(enrichment_table = TCGA_UCEC_Met450_01Ac_MIz_pfR1,
                            exp_mat = as.matrix(TCGA_UCEC_Met450_01Ac_MIz_pfRx),
                            cases = colnames(TCGA_UCEC_Met450_01Ac_MIz_pfRx[,24:26]),
                            use_description = TRUE, label_samples = TRUE,
                            case_title = "Recurrence", control_title = "Non-recurrence",
                            low = "#1f4037", mid = "#fffde4", high = "#f7797d")


TCGA_UCEC_RNAseq_01Nc_MIz_pfR <- dplyr::filter(TCGA_UCEC_RNAseq_01Nc_MIz, abs(FC) > 0.045)
head(TCGA_UCEC_RNAseq_01Nc_MIz_pfR); dim(TCGA_UCEC_RNAseq_01Nc_MIz_pfR) #1004,36


#Select fold change and p-value, and match pathfindR form
TCGA_UCEC_RNAseq_01Nc_MIz_Input <- dplyr::select(TCGA_UCEC_RNAseq_01Nc_MIz_pfR, SYMBOL, FC, PV)
names(TCGA_UCEC_RNAseq_01Nc_MIz_Input) <- c("Gene.symbol","logFC","adj.P.Val"); head(TCGA_UCEC_RNAseq_01Nc_MIz_Input)
TCGA_UCEC_RNAseq_01Nc_MIz_Input$adj.P.Val <- 10^-(TCGA_UCEC_RNAseq_01Nc_MIz_Input$adj.P.Val)

head(TCGA_UCEC_RNAseq_01Nc_MIz_Input); dim(TCGA_UCEC_RNAseq_01Nc_MIz_Input) #2109
summary(TCGA_UCEC_RNAseq_01Nc_MIz_Input)
hist(TCGA_UCEC_RNAseq_01Nc_MIz_Input$adj.P.Val)


#Run pathfindR by using 'run_pathfindR' function
TCGA_UCEC_RNAseq_01Nc_MIz_pfR1 <- run_pathfindR(TCGA_UCEC_RNAseq_01Nc_MIz_Input, p_val_threshold = 0.05)
TCGA_UCEC_RNAseq_01Nc_MIz_pfR1
head(TCGA_UCEC_RNAseq_01Nc_MIz_pfR1); dim(TCGA_UCEC_RNAseq_01Nc_MIz_pfR1) #21,9 (800*400)

#Plot enrichment chart: X-axis means fold enrichment, and y-axis means GO terms. 
#Circle size means genes, and circle color means significance. (600*400)
enrichment_MIart(result_df = TCGA_UCEC_RNAseq_01Nc_MIz_pfR1, top_terms = 10)

#Clustering terms by using 'cluster_enriched_terms' function.
#Two columns: Cluster and Status will be added.
TCGA_UCEC_RNAseq_01Nc_MIz_pfR1_clustered1 <- cluster_enriched_terms(TCGA_UCEC_RNAseq_01Nc_MIz_pfR1, plot_dend = FALSE, plot_clusters_graph = FALSE)
head(TCGA_UCEC_RNAseq_01Nc_MIz_pfR1_clustered1); dim(TCGA_UCEC_RNAseq_01Nc_MIz_pfR1_clustered1) #21,11


#Select 'representative' terms
dim(TCGA_UCEC_RNAseq_01Nc_MIz_pfR1_clustered1[TCGA_UCEC_RNAseq_01Nc_MIz_pfR1_clustered1$Status == "Representative", ]) #13,11

#Confirm cluster numbers
table(TCGA_UCEC_RNAseq_01Nc_MIz_pfR1_clustered1$Cluster)

#Select cluster 5:7, then plot enrichment chart
TCGA_UCEC_RNAseq_01Nc_MIz_pfR1_selected <- subset(TCGA_UCEC_RNAseq_01Nc_MIz_pfR1_clustered1, Cluster %in% 1:13)
enrichment_MIart(TCGA_UCEC_RNAseq_01Nc_MIz_pfR1_selected, plot_by_cluster = TRUE) #600*750


TCGA_UCEC_RNAseq_01Nc_MIz_pfRx <- TCGA_UCEC_RNAseq_01Nc_MIz_pfR
#TCGA_UCEC_RNAseq_01Nc_MIz_pfRx <- TCGA_UCEC_RNAseq_01Nc_MIz_pfRx[-which(duplicated(TCGA_UCEC_RNAseq_01Nc_MIz_pfRx$SYMBOL)), ]
rownames(TCGA_UCEC_RNAseq_01Nc_MIz_pfRx) <- TCGA_UCEC_RNAseq_01Nc_MIz_pfRx$SYMBOL

TCGA_UCEC_Clnkeyc_MI <- dplyr::filter(dplyr::select(TCGA_UCEC_Clnkeyc, IntegrativeCluster, recurred_progressed), IntegrativeCluster == "MI")
TCGA_UCEC_Clnkeyc_MI <- TCGA_UCEC_Clnkeyc_MI[order(TCGA_UCEC_Clnkeyc_MI$recurred_progressed), ]
TCGA_UCEC_RNAseq_01Nc_MIz_pfRx <- dplyr::select(TCGA_UCEC_RNAseq_01Nc_MIz_pfRx, rownames(TCGA_UCEC_Clnkeyc_MI))
head(TCGA_UCEC_RNAseq_01Nc_MIz_pfRx)
dim(TCGA_UCEC_Clnkeyc_MI); dim(TCGA_UCEC_RNAseq_01Nc_MIz_pfRx)


#Heatmap
term_gene_heatmap(result_df = TCGA_UCEC_RNAseq_01Nc_MIz_pfR1, genes_df = TCGA_UCEC_RNAseq_01Nc_MIz_Input, low = "#1f4037", mid = "#fffde4", high = "#f7797d", use_description = TRUE)

#Upset plot (600*750)
UpSet_plot(result_df = TCGA_UCEC_RNAseq_01Nc_MIz_pfR1, genes_df = TCGA_UCEC_RNAseq_01Nc_MIz_Input, low = "#1f4037", mid = "#fffde4", high = "#f7797d", use_description = TRUE)

#Total network by enriched terms, stress layout (1800*1800)
term_gene_graph(result_df = TCGA_UCEC_RNAseq_01Nc_MIz_pfR1, use_description = TRUE, layout = "stress")

score_matrix <- score_terms(enrichment_table = TCGA_UCEC_RNAseq_01Nc_MIz_pfR1,
                            exp_mat = as.matrix(TCGA_UCEC_RNAseq_01Nc_MIz_pfRx),
                            cases = colnames(TCGA_UCEC_RNAseq_01Nc_MIz_pfRx[,24:26]),
                            use_description = TRUE, label_samples = TRUE,
                            case_title = "Recurrence", control_title = "Non-recurrence",
                            low = "#1f4037", mid = "#fffde4", high = "#f7797d")


##################################################################################################################################################################################################################

hist(TCGA_UCEC_Met450_01Ac_AL$PV)
hist(TCGA_UCEC_Met450_01Ac_CH$PV)
hist(TCGA_UCEC_Met450_01Ac_CL$PV)
hist(TCGA_UCEC_Met450_01Ac_MI$PV)
hist(TCGA_UCEC_RNAseq_01Nc_AL$PV)
hist(TCGA_UCEC_RNAseq_01Nc_CH$PV)
hist(TCGA_UCEC_RNAseq_01Nc_CL$PV)
hist(TCGA_UCEC_RNAseq_01Nc_MI$PV)


TCGA_UCEC_SNVMat[1:5, 1:5]; dim(TCGA_UCEC_SNVMat) #326->218,816379
TCGA_UCEC_SNVMtG[1:5, 1:5]; dim(TCGA_UCEC_SNVMtG) #326->218, 21225

TCGA_UCEC_SNVMat_CH <- dplyr::filter(TCGA_UCEC_SNVMat, ID %in% rownames(dplyr::filter(dplyr::select(TCGA_UCEC_Clnkeyc, IntegrativeCluster, recurred_progressed), IntegrativeCluster == "CH")))
TCGA_UCEC_SNVMtG_CH <- dplyr::filter(TCGA_UCEC_SNVMtG, ID %in% rownames(dplyr::filter(dplyr::select(TCGA_UCEC_Clnkeyc, IntegrativeCluster, recurred_progressed), IntegrativeCluster == "CH")))
TCGA_UCEC_SNVMat_CL <- dplyr::filter(TCGA_UCEC_SNVMat, ID %in% rownames(dplyr::filter(dplyr::select(TCGA_UCEC_Clnkeyc, IntegrativeCluster, recurred_progressed), IntegrativeCluster == "CL")))
TCGA_UCEC_SNVMtG_CL <- dplyr::filter(TCGA_UCEC_SNVMtG, ID %in% rownames(dplyr::filter(dplyr::select(TCGA_UCEC_Clnkeyc, IntegrativeCluster, recurred_progressed), IntegrativeCluster == "CL")))

TCGA_UCEC_SNVMat_CH[1:5, 1:5]; dim(TCGA_UCEC_SNVMat_CH) # 32,816379
TCGA_UCEC_SNVMtG_CH[1:5, 1:5]; dim(TCGA_UCEC_SNVMtG_CH) # 32, 21225
TCGA_UCEC_SNVMat_CL[1:5, 1:5]; dim(TCGA_UCEC_SNVMat_CL) #102->49,816379
TCGA_UCEC_SNVMtG_CL[1:5, 1:5]; dim(TCGA_UCEC_SNVMtG_CL) #102->49, 21225

rownames(TCGA_UCEC_SNVMat_CH) <- TCGA_UCEC_SNVMat_CH$ID; TCGA_UCEC_SNVMat_CH <- TCGA_UCEC_SNVMat_CH[,-1]; TCGA_UCEC_SNVMat_CH <- as.data.frame(t(as.matrix(TCGA_UCEC_SNVMat_CH)))
rownames(TCGA_UCEC_SNVMtG_CH) <- TCGA_UCEC_SNVMtG_CH$ID; TCGA_UCEC_SNVMtG_CH <- TCGA_UCEC_SNVMtG_CH[,-1]; TCGA_UCEC_SNVMtG_CH <- as.data.frame(t(as.matrix(TCGA_UCEC_SNVMtG_CH)))
rownames(TCGA_UCEC_SNVMat_CL) <- TCGA_UCEC_SNVMat_CL$ID; TCGA_UCEC_SNVMat_CL <- TCGA_UCEC_SNVMat_CL[,-1]; TCGA_UCEC_SNVMat_CL <- as.data.frame(t(as.matrix(TCGA_UCEC_SNVMat_CL)))
rownames(TCGA_UCEC_SNVMtG_CL) <- TCGA_UCEC_SNVMtG_CL$ID; TCGA_UCEC_SNVMtG_CL <- TCGA_UCEC_SNVMtG_CL[,-1]; TCGA_UCEC_SNVMtG_CL <- as.data.frame(t(as.matrix(TCGA_UCEC_SNVMtG_CL)))

TCGA_UCEC_SNVMat_CH$SUM <- rowSums(TCGA_UCEC_SNVMat_CH)
TCGA_UCEC_SNVMtG_CH$SUM <- rowSums(TCGA_UCEC_SNVMtG_CH)
TCGA_UCEC_SNVMat_CL$SUM <- rowSums(TCGA_UCEC_SNVMat_CL)
TCGA_UCEC_SNVMtG_CL$SUM <- rowSums(TCGA_UCEC_SNVMtG_CL)

TCGA_UCEC_SNVMat_CH <- dplyr::select(dplyr::filter(TCGA_UCEC_SNVMat_CH, SUM != 0), -SUM)
TCGA_UCEC_SNVMtG_CH <- dplyr::select(dplyr::filter(TCGA_UCEC_SNVMtG_CH, SUM != 0), -SUM)
TCGA_UCEC_SNVMat_CL <- dplyr::select(dplyr::filter(TCGA_UCEC_SNVMat_CL, SUM != 0), -SUM)
TCGA_UCEC_SNVMtG_CL <- dplyr::select(dplyr::filter(TCGA_UCEC_SNVMtG_CL, SUM != 0), -SUM)

dim(TCGA_UCEC_SNVMat_CH) #  4914,32
dim(TCGA_UCEC_SNVMtG_CH) #  3572,32
dim(TCGA_UCEC_SNVMat_CL) #112414->11628,32
dim(TCGA_UCEC_SNVMtG_CL) # 18954-> 6996,32


TCGA_UCEC_SNVMat_CH_Ro <- dplyr::select(TCGA_UCEC_SNVMat_CH, rownames(dplyr::filter(dplyr::select(TCGA_UCEC_Clnkeyc, IntegrativeCluster, recurred_progressed), IntegrativeCluster == "CH" & recurred_progressed == "Yes")))
TCGA_UCEC_SNVMtG_CH_Ro <- dplyr::select(TCGA_UCEC_SNVMtG_CH, rownames(dplyr::filter(dplyr::select(TCGA_UCEC_Clnkeyc, IntegrativeCluster, recurred_progressed), IntegrativeCluster == "CH" & recurred_progressed == "Yes")))
TCGA_UCEC_SNVMat_CH_Rx <- dplyr::select(TCGA_UCEC_SNVMat_CH, rownames(dplyr::filter(dplyr::select(TCGA_UCEC_Clnkeyc, IntegrativeCluster, recurred_progressed), IntegrativeCluster == "CH" & recurred_progressed == "No" )))
TCGA_UCEC_SNVMtG_CH_Rx <- dplyr::select(TCGA_UCEC_SNVMtG_CH, rownames(dplyr::filter(dplyr::select(TCGA_UCEC_Clnkeyc, IntegrativeCluster, recurred_progressed), IntegrativeCluster == "CH" & recurred_progressed == "No" )))
TCGA_UCEC_SNVMat_CL_Ro <- dplyr::select(TCGA_UCEC_SNVMat_CL, rownames(dplyr::filter(dplyr::select(TCGA_UCEC_Clnkeyc, IntegrativeCluster, recurred_progressed), IntegrativeCluster == "CL" & recurred_progressed == "Yes")))
TCGA_UCEC_SNVMtG_CL_Ro <- dplyr::select(TCGA_UCEC_SNVMtG_CL, rownames(dplyr::filter(dplyr::select(TCGA_UCEC_Clnkeyc, IntegrativeCluster, recurred_progressed), IntegrativeCluster == "CL" & recurred_progressed == "Yes")))
TCGA_UCEC_SNVMat_CL_Rx <- dplyr::select(TCGA_UCEC_SNVMat_CL, rownames(dplyr::filter(dplyr::select(TCGA_UCEC_Clnkeyc, IntegrativeCluster, recurred_progressed), IntegrativeCluster == "CL" & recurred_progressed == "No" )))
TCGA_UCEC_SNVMtG_CL_Rx <- dplyr::select(TCGA_UCEC_SNVMtG_CL, rownames(dplyr::filter(dplyr::select(TCGA_UCEC_Clnkeyc, IntegrativeCluster, recurred_progressed), IntegrativeCluster == "CL" & recurred_progressed == "No" )))

TCGA_UCEC_SNVMat_CH_Ro$RoVo <- rowSums(TCGA_UCEC_SNVMat_CH_Ro)
TCGA_UCEC_SNVMtG_CH_Ro$RoVo <- rowSums(TCGA_UCEC_SNVMtG_CH_Ro)
TCGA_UCEC_SNVMat_CH_Rx$RxVo <- rowSums(TCGA_UCEC_SNVMat_CH_Rx)
TCGA_UCEC_SNVMtG_CH_Rx$RxVo <- rowSums(TCGA_UCEC_SNVMtG_CH_Rx)
TCGA_UCEC_SNVMat_CL_Ro$RoVo <- rowSums(TCGA_UCEC_SNVMat_CL_Ro)
TCGA_UCEC_SNVMtG_CL_Ro$RoVo <- rowSums(TCGA_UCEC_SNVMtG_CL_Ro)
TCGA_UCEC_SNVMat_CL_Rx$RxVo <- rowSums(TCGA_UCEC_SNVMat_CL_Rx)
TCGA_UCEC_SNVMtG_CL_Rx$RxVo <- rowSums(TCGA_UCEC_SNVMtG_CL_Rx)

TCGA_UCEC_SNVMat_CH_Ro$RoVx <- (ncol(TCGA_UCEC_SNVMat_CH_Ro)-1) - TCGA_UCEC_SNVMat_CH_Ro$RoVo
TCGA_UCEC_SNVMtG_CH_Ro$RoVx <- (ncol(TCGA_UCEC_SNVMtG_CH_Ro)-1) - TCGA_UCEC_SNVMtG_CH_Ro$RoVo
TCGA_UCEC_SNVMat_CH_Rx$RxVx <- (ncol(TCGA_UCEC_SNVMat_CH_Rx)-1) - TCGA_UCEC_SNVMat_CH_Rx$RxVo
TCGA_UCEC_SNVMtG_CH_Rx$RxVx <- (ncol(TCGA_UCEC_SNVMtG_CH_Rx)-1) - TCGA_UCEC_SNVMtG_CH_Rx$RxVo
TCGA_UCEC_SNVMat_CL_Ro$RoVx <- (ncol(TCGA_UCEC_SNVMat_CL_Ro)-1) - TCGA_UCEC_SNVMat_CL_Ro$RoVo
TCGA_UCEC_SNVMtG_CL_Ro$RoVx <- (ncol(TCGA_UCEC_SNVMtG_CL_Ro)-1) - TCGA_UCEC_SNVMtG_CL_Ro$RoVo
TCGA_UCEC_SNVMat_CL_Rx$RxVx <- (ncol(TCGA_UCEC_SNVMat_CL_Rx)-1) - TCGA_UCEC_SNVMat_CL_Rx$RxVo
TCGA_UCEC_SNVMtG_CL_Rx$RxVx <- (ncol(TCGA_UCEC_SNVMtG_CL_Rx)-1) - TCGA_UCEC_SNVMtG_CL_Rx$RxVo

TCGA_UCEC_SNVMat_CH_CM <- cbind(dplyr::select(TCGA_UCEC_SNVMat_CH_Ro, RoVo, RoVx),dplyr::select(TCGA_UCEC_SNVMat_CH_Rx, RxVo, RxVx))
TCGA_UCEC_SNVMtG_CH_CM <- cbind(dplyr::select(TCGA_UCEC_SNVMtG_CH_Ro, RoVo, RoVx),dplyr::select(TCGA_UCEC_SNVMtG_CH_Rx, RxVo, RxVx))
TCGA_UCEC_SNVMat_CL_CM <- cbind(dplyr::select(TCGA_UCEC_SNVMat_CL_Ro, RoVo, RoVx),dplyr::select(TCGA_UCEC_SNVMat_CL_Rx, RxVo, RxVx))
TCGA_UCEC_SNVMtG_CL_CM <- cbind(dplyr::select(TCGA_UCEC_SNVMtG_CL_Ro, RoVo, RoVx),dplyr::select(TCGA_UCEC_SNVMtG_CL_Rx, RxVo, RxVx))

TCGA_UCEC_SNVMat_CH_CM <- dplyr::filter(TCGA_UCEC_SNVMat_CH_CM, RoVo > 0 & RxVo > 0)
TCGA_UCEC_SNVMtG_CH_CM <- dplyr::filter(TCGA_UCEC_SNVMtG_CH_CM, RoVo > 0 & RxVo > 0)
TCGA_UCEC_SNVMat_CL_CM <- dplyr::filter(TCGA_UCEC_SNVMat_CL_CM, RoVo > 0 & RxVo > 0)
TCGA_UCEC_SNVMtG_CL_CM <- dplyr::filter(TCGA_UCEC_SNVMtG_CL_CM, RoVo > 0 & RxVo > 0)

TCGA_UCEC_SNVMat_CH_CM <- TCGA_UCEC_SNVMat_CH_CM[, c(4,2,3,1)]
TCGA_UCEC_SNVMtG_CH_CM <- TCGA_UCEC_SNVMtG_CH_CM[, c(4,2,3,1)]
TCGA_UCEC_SNVMat_CL_CM <- TCGA_UCEC_SNVMat_CL_CM[, c(4,2,3,1)]
TCGA_UCEC_SNVMtG_CL_CM <- TCGA_UCEC_SNVMtG_CL_CM[, c(4,2,3,1)]

head(TCGA_UCEC_SNVMat_CH_CM); dim(TCGA_UCEC_SNVMat_CH_CM) #  9,4
head(TCGA_UCEC_SNVMtG_CH_CM); dim(TCGA_UCEC_SNVMtG_CH_CM) #342,4
head(TCGA_UCEC_SNVMat_CL_CM); dim(TCGA_UCEC_SNVMat_CL_CM) # 99,4
head(TCGA_UCEC_SNVMtG_CL_CM); dim(TCGA_UCEC_SNVMtG_CL_CM) #524,4

fisher.test(matrix(unlist(TCGA_UCEC_SNVMtG_CH_CM[1, ]), nrow = 2))$estimate
fisher.test(matrix(unlist(TCGA_UCEC_SNVMtG_CL_CM[1, ]), nrow = 2))$estimate

OR <- vector()
for(i in 1:nrow(TCGA_UCEC_SNVMtG_CH_CM)){
  OR[i] <- fisher.test(matrix(unlist(TCGA_UCEC_SNVMtG_CH_CM[i, ]), nrow = 2))$estimate
}
TCGA_UCEC_SNVMtG_CH_CM$OR <- OR
TCGA_UCEC_SNVMtG_CH_CM <- TCGA_UCEC_SNVMtG_CH_CM[order(TCGA_UCEC_SNVMtG_CH_CM$OR), ]
head(TCGA_UCEC_SNVMtG_CH_CM, 20)
tail(TCGA_UCEC_SNVMtG_CH_CM, 20)


OR <- vector()
for(i in 1:nrow(TCGA_UCEC_SNVMtG_CL_CM)){
  OR[i] <- fisher.test(matrix(unlist(TCGA_UCEC_SNVMtG_CL_CM[i, ]), nrow = 2))$estimate
}
TCGA_UCEC_SNVMtG_CL_CM$OR <- OR
TCGA_UCEC_SNVMtG_CL_CM <- TCGA_UCEC_SNVMtG_CL_CM[order(TCGA_UCEC_SNVMtG_CL_CM$OR), ]
head(TCGA_UCEC_SNVMtG_CL_CM, 20)
tail(TCGA_UCEC_SNVMtG_CL_CM, 20)


TCGA_UCEC_SNVMtG_CH_CM <- dplyr::filter(TCGA_UCEC_SNVMtG_CH_CM, OR < 0.87 | OR > 2)
dim(TCGA_UCEC_SNVMtG_CH_CM) # 49,5

TCGA_UCEC_SNVMtG_CL_CM <- dplyr::filter(TCGA_UCEC_SNVMtG_CL_CM, OR < 0.2 | OR > 5)
dim(TCGA_UCEC_SNVMtG_CL_CM) #265,5

write.table(TCGA_UCEC_SNVMtG_CH_CM, file = "Output_Notassigned_Drop/TCGA_UCEC_SNVMtG_CH_CM.txt", sep = "\t", quote = FALSE, col.names = NA)
write.table(TCGA_UCEC_SNVMtG_CL_CM, file = "Output_Notassigned_Drop/TCGA_UCEC_SNVMtG_CL_CM.txt", sep = "\t", quote = FALSE, col.names = NA)


TCGA_UCEC_Met450_01Ac_CHx
TCGA_UCEC_Met450_01Ac_CLx
TCGA_UCEC_RNAseq_01Nc_CHx
TCGA_UCEC_RNAseq_01Nc_CLx

TCGA_UCEC_Met450_01Ac_CHy <- dplyr::select(TCGA_UCEC_Met450_01Ac_CHx, Gene)  ; TCGA_UCEC_Met450_01Ac_CHy$ID <- rownames(TCGA_UCEC_Met450_01Ac_CHy)
TCGA_UCEC_Met450_01Ac_CLy <- dplyr::select(TCGA_UCEC_Met450_01Ac_CLx, Gene)  ; TCGA_UCEC_Met450_01Ac_CLy$ID <- rownames(TCGA_UCEC_Met450_01Ac_CLy)
TCGA_UCEC_RNAseq_01Nc_CHy <- dplyr::select(TCGA_UCEC_RNAseq_01Nc_CHx, SYMBOL); TCGA_UCEC_RNAseq_01Nc_CHy$ID <- rownames(TCGA_UCEC_RNAseq_01Nc_CHy)
TCGA_UCEC_RNAseq_01Nc_CLy <- dplyr::select(TCGA_UCEC_RNAseq_01Nc_CLx, SYMBOL); TCGA_UCEC_RNAseq_01Nc_CLy$ID <- rownames(TCGA_UCEC_RNAseq_01Nc_CLy)

TCGA_UCEC_Met450_01Ac_CHCLy <- rbind(TCGA_UCEC_Met450_01Ac_CHy,TCGA_UCEC_Met450_01Ac_CLy)
TCGA_UCEC_RNAseq_01Nc_CHCLy <- rbind(TCGA_UCEC_RNAseq_01Nc_CHy,TCGA_UCEC_RNAseq_01Nc_CLy)


TCGA_UCEC_Met450_01Ac$ID <- rownames(TCGA_UCEC_Met450_01Ac)
TCGA_UCEC_RNAseq_01Nc$ID <- rownames(TCGA_UCEC_RNAseq_01Nc)
TCGA_UCEC_Met450_01Ac_CHCL <- merge(x=TCGA_UCEC_Met450_01Ac,y=TCGA_UCEC_Met450_01Ac_CHCLy,by="ID")
TCGA_UCEC_RNAseq_01Nc_CHCL <- merge(x=TCGA_UCEC_RNAseq_01Nc,y=TCGA_UCEC_RNAseq_01Nc_CHCLy,by="ID")


make.unique.2 = function(x, sep='.'){ ave(x, x, FUN=function(a){if(length(a) > 1){paste(a, 1:length(a), sep=sep)} else {a}}) }


rownames(TCGA_UCEC_Met450_01Ac_CHCL) <- paste0("M_",make.unique.2(TCGA_UCEC_Met450_01Ac_CHCL$Gene))  ; TCGA_UCEC_Met450_01Ac_CHCL <- dplyr::select(TCGA_UCEC_Met450_01Ac_CHCL, -ID, OMICS, -Gene)  ; TCGA_UCEC_Met450_01Ac_CHCL <- as.data.frame(t(as.matrix(TCGA_UCEC_Met450_01Ac_CHCL)))
rownames(TCGA_UCEC_RNAseq_01Nc_CHCL) <- paste0("R_",make.unique.2(TCGA_UCEC_RNAseq_01Nc_CHCL$SYMBOL)); TCGA_UCEC_RNAseq_01Nc_CHCL <- dplyr::select(TCGA_UCEC_RNAseq_01Nc_CHCL, -ID, OMICS, -SYMBOL); TCGA_UCEC_RNAseq_01Nc_CHCL <- as.data.frame(t(as.matrix(TCGA_UCEC_RNAseq_01Nc_CHCL)))
TCGA_UCEC_Met450_01Ac_CHCL
TCGA_UCEC_RNAseq_01Nc_CHCL


TCGA_UCEC_SNVMtG1 <- TCGA_UCEC_SNVMtG; rownames(TCGA_UCEC_SNVMtG1) <- TCGA_UCEC_SNVMtG1$ID; TCGA_UCEC_SNVMtG1 <- TCGA_UCEC_SNVMtG1[-1]
TCGA_UCEC_SNVMtG_CHCL <- dplyr::select(TCGA_UCEC_SNVMtG1, union(rownames(TCGA_UCEC_SNVMtG_CH_CM),rownames(TCGA_UCEC_SNVMtG_CL_CM))); dim(TCGA_UCEC_SNVMtG_CHCL)


TCGA_UCEC_Met450_01Ac_CHCL[1:9, 1:9]; dim(TCGA_UCEC_Met450_01Ac_CHCL) #117,87
TCGA_UCEC_RNAseq_01Nc_CHCL[1:9, 1:9]; dim(TCGA_UCEC_RNAseq_01Nc_CHCL) #117,88
TCGA_UCEC_SNVMtG_CHCL[1:9, 1:9]; dim(TCGA_UCEC_SNVMtG_CHCL) #218,310

TCGA_UCEC_Met450_01Ac_CHCL$ID <- rownames(TCGA_UCEC_Met450_01Ac_CHCL)
TCGA_UCEC_RNAseq_01Nc_CHCL$ID <- rownames(TCGA_UCEC_RNAseq_01Nc_CHCL)
TCGA_UCEC_SNVMtG_CHCL$ID      <- rownames(TCGA_UCEC_SNVMtG_CHCL)

head(TCGA_UCEC_Clnkeyc)
TCGA_UCEC_Clnkeyc_CHCL <- dplyr::filter(TCGA_UCEC_Clnkeyc, IntegrativeCluster == "CH" | IntegrativeCluster == "CL")
names(TCGA_UCEC_Clnkeyc_CHCL)[1] <- "ID"
TCGA_UCEC_Clnkeyc_CHCL$recurred_progressed <- gsub("Yes", "Ro", TCGA_UCEC_Clnkeyc_CHCL$recurred_progressed)
TCGA_UCEC_Clnkeyc_CHCL$recurred_progressed <- gsub("No",  "Rx", TCGA_UCEC_Clnkeyc_CHCL$recurred_progressed)
TCGA_UCEC_Clnkeyc_CHCL$CHCL_R <- paste0(TCGA_UCEC_Clnkeyc_CHCL$IntegrativeCluster, TCGA_UCEC_Clnkeyc_CHCL$recurred_progressed)

table(TCGA_UCEC_Clnkeyc_CHCL$`2009stagegroup`)
TCGA_UCEC_Clnkeyc_CHCL$Stage <- ifelse(TCGA_UCEC_Clnkeyc_CHCL$`2009stagegroup` == "Stage I", "S1", 
                                       ifelse(TCGA_UCEC_Clnkeyc_CHCL$`2009stagegroup` == "Stage II", "S2",
                                              ifelse(TCGA_UCEC_Clnkeyc_CHCL$`2009stagegroup` == "Stage III", "S3",
                                                     ifelse(TCGA_UCEC_Clnkeyc_CHCL$`2009stagegroup` == "Stage IV", "S4", "Unknown"))))

table(TCGA_UCEC_Clnkeyc_CHCL$Stage)
table(is.na(TCGA_UCEC_Clnkeyc_CHCL$age))
table(is.na(TCGA_UCEC_Clnkeyc_CHCL$BMI))

TCGA_UCEC_Clnkeyc_CHCL$BMI <- as.numeric(TCGA_UCEC_Clnkeyc_CHCL$BMI)
TCGA_UCEC_Clnkeyc_CHCL$BMI <- ifelse(is.na(TCGA_UCEC_Clnkeyc_CHCL$BMI), mean(TCGA_UCEC_Clnkeyc_CHCL$BMI, na.rm=T),TCGA_UCEC_Clnkeyc_CHCL$BMI)

TCGA_UCEC_Clnkeyc_CHCLx <- dplyr::select(TCGA_UCEC_Clnkeyc_CHCL, ID, CHCL_R, age, BMI, Stage, histology_grade, vital_status)
TCGA_UCEC_Clnkeyc_CHCLy <- dplyr::select(TCGA_UCEC_Clnkeyc_CHCL, ID, CHCL_R)

head(TCGA_UCEC_Clnkeyc_CHCLx); dim(TCGA_UCEC_Clnkeyc_CHCLx)
head(TCGA_UCEC_Clnkeyc_CHCLy); dim(TCGA_UCEC_Clnkeyc_CHCLy)

TCGA_UCEC_Cln_Metx         <- merge(x=TCGA_UCEC_Clnkeyc_CHCLx,  y=TCGA_UCEC_Met450_01Ac_CHCL, by="ID")
TCGA_UCEC_Cln_Met_RNAx     <- merge(x=TCGA_UCEC_Cln_Metx,       y=TCGA_UCEC_RNAseq_01Nc_CHCL, by="ID")
TCGA_UCEC_Cln_Met_RNA_MtGx <- merge(x=TCGA_UCEC_Cln_Met_RNAx,   y=TCGA_UCEC_SNVMtG_CHCL, by="ID")

TCGA_UCEC_Cln_Mety         <- merge(x=TCGA_UCEC_Clnkeyc_CHCLy,  y=TCGA_UCEC_Met450_01Ac_CHCL, by="ID")
TCGA_UCEC_Cln_Met_RNAy     <- merge(x=TCGA_UCEC_Cln_Mety,       y=TCGA_UCEC_RNAseq_01Nc_CHCL, by="ID")
TCGA_UCEC_Cln_Met_RNA_MtGy <- merge(x=TCGA_UCEC_Cln_Met_RNAy,   y=TCGA_UCEC_SNVMtG_CHCL, by="ID")

dim(TCGA_UCEC_Met450_01Ac_CHCL) #117,88: 87 features
dim(TCGA_UCEC_RNAseq_01Nc_CHCL) #117,89: 88 features
dim(TCGA_UCEC_SNVMtG_CHCL) #218,311: 310 features

#write.table(TCGA_UCEC_Cln_Metx, file = "Output_UCEC_Heatmap/TCGA_UCEC_Cln_Metx.txt", sep="\t", quote=FALSE, row.names = FALSE)
#write.table(TCGA_UCEC_Cln_Mety, file = "Output_UCEC_Heatmap/TCGA_UCEC_Cln_Mety.txt", sep="\t", quote=FALSE, row.names = FALSE)
TCGA_UCEC_Cln_Metx <- read.csv("Output_UCEC_Heatmap/TCGA_UCEC_Cln_Metx.txt", sep="\t")
TCGA_UCEC_Cln_Mety <- read.csv("Output_UCEC_Heatmap/TCGA_UCEC_Cln_Mety.txt", sep="\t")


annotation_colors = list(
  CHCL_R  = c(CHRo="#0D3692",CHRx="#33A23D",CLRo="#FE5B10",CLRx="#32A1C8"),
  Stage   = c(S1="#D3D5F5", S2="#AAAEEB", S3="#8389E0", S4="#3F48CC", Unknown="#BABABA"),
  histology_grade   = c(EndoGr1="#C8EBFA", EndoGr2="#94D8F6", EndoGr3="#60C5F1", SerousGr3="#00A2E8"),
  vital_status   = c(DECEASED="#000000", LIVING="#4DAC26"),
  Age  = c("28"="#C8EFD4", "22"="#138532")
)

annotation_colors = list(
  CHCL_R  = c(CHRo="#8B50A4",CHRx="#C55C1D",CLRo="#677718",CLRx="#F14C82"),
  histology_grade  = c(EndoGr1="#0D3692", EndoGr2="#33A23D", EndoGr3="#FE5B10", SerousGr3="#32A1C8"),
  Stage  = c(S1="#0D3692", S2="#33A23D", S3="#FE5B10", S4="#32A1C8"),
  IntegrativeCluster  = c(CH="#8B50A4", CL="#C55C1D", MI="#677718", PL="#F14C82"),
  OMICS  = c(M="#AA9872", R="#73C7A6", V="#FFB300", G="#C82127"),
  vital_status = c(LIVING = "#BABABA", DECEASED = "#000000"),
  recurred_progressed = c(No = "#BABABA", Yes = "#000000"),
  FC  = c("28"="#3F48CC", "22"="#ED1C24"),
  PV  = c("28"="#FFE5D4", "22"="#BF5B16")
)


TCGA_UCEC_Cln_Met_RNA_MtGx[1:5, 1:9]; dim(TCGA_UCEC_Cln_Met_RNA_MtGx) #81,491
table(TCGA_UCEC_Cln_Met_RNA_MtGx$CHCL_R)
rownames(TCGA_UCEC_Cln_Met_RNA_MtGx) <- TCGA_UCEC_Cln_Met_RNA_MtGx$ID; TCGA_UCEC_Cln_Met_RNA_MtGx <- TCGA_UCEC_Cln_Met_RNA_MtGx[,-1]
TCGA_UCEC_Cln_Met_RNA_MtGx$CHCL_R <- factor(TCGA_UCEC_Cln_Met_RNA_MtGx$CHCL_R)
TCGA_UCEC_Cln_Met_RNA_MtGx[, 1:nrow(TCGA_UCEC_Cln_Met_RNA_MtGx)] 
dim(TCGA_UCEC_Cln_Met_RNA_MtGx) #81,238 -> 491
str(TCGA_UCEC_Cln_Met_RNA_MtGx[, 1:20])
str(TCGA_UCEC_Cln_Met_RNA_MtGx[, 181:183])

TCGA_UCEC_Cln_Met_RNA_MtGx[,c(1,4:6)] <- lapply(TCGA_UCEC_Cln_Met_RNA_MtGx[,c(1,4:6)], as.factor)
TCGA_UCEC_Cln_Met_RNA_MtGx[,2:3] <- lapply(TCGA_UCEC_Cln_Met_RNA_MtGx[,2:3], as.numeric)


TCGA_UCEC_Cln_Met_RNA_MtGx[,7:181] <- lapply(TCGA_UCEC_Cln_Met_RNA_MtGx[,7:181], as.numeric)
TCGA_UCEC_Cln_Met_RNA_MtGx[,182:491] <- lapply(TCGA_UCEC_Cln_Met_RNA_MtGx[,182:491], as.factor)


TCGA_UCEC_Cln_Met_RNA_MtGy[1:5, 1:9]; dim(TCGA_UCEC_Cln_Met_RNA_MtGy) #81,487
table(TCGA_UCEC_Cln_Met_RNA_MtGy$CHCL_R)
rownames(TCGA_UCEC_Cln_Met_RNA_MtGy) <- TCGA_UCEC_Cln_Met_RNA_MtGy$ID; TCGA_UCEC_Cln_Met_RNA_MtGy <- TCGA_UCEC_Cln_Met_RNA_MtGy[,-1]

dim(TCGA_UCEC_Cln_Met_RNA_MtGy)
TCGA_UCEC_Cln_Met_RNA_MtGy_HM <- as.data.frame(lapply(TCGA_UCEC_Cln_Met_RNA_MtGy[,2:486], as.numeric))
rownames(TCGA_UCEC_Cln_Met_RNA_MtGy_HM) <- rownames(TCGA_UCEC_Cln_Met_RNA_MtGy)
TCGA_UCEC_Cln_Met_RNA_MtGy_HM <- as.data.frame(t(as.matrix(TCGA_UCEC_Cln_Met_RNA_MtGy_HM)))
dim(TCGA_UCEC_Cln_Met_RNA_MtGy_HM)
TCGA_UCEC_Cln_Met_RNA_MtGy_HM$OMICS <- ifelse(substr(rownames(TCGA_UCEC_Cln_Met_RNA_MtGy_HM),1,2)== "M_", "M", ifelse(substr(rownames(TCGA_UCEC_Cln_Met_RNA_MtGy_HM),1,2)== "R_", "R", "V"))
table(TCGA_UCEC_Cln_Met_RNA_MtGy_HM$OMICS); dim(TCGA_UCEC_Cln_Met_RNA_MtGy_HM)
pheatmap(TCGA_UCEC_Cln_Met_RNA_MtGy_HM[,1:81], cluster_rows = FALSE, annotation_col = dplyr::select(TCGA_UCEC_Cln_Met_RNA_MtGy, CHCL_R), annotation_row = dplyr::select(TCGA_UCEC_Cln_Met_RNA_MtGy_HM, OMICS), annotation_colors=annotation_colors, show_rownames = FALSE)


TCGA_UCEC_Cln_Met_RNA_MtGy$CHCL_R <- factor(TCGA_UCEC_Cln_Met_RNA_MtGy$CHCL_R)
TCGA_UCEC_Cln_Met_RNA_MtGy[, 1:nrow(TCGA_UCEC_Cln_Met_RNA_MtGy)] 
dim(TCGA_UCEC_Cln_Met_RNA_MtGy) #81,486
str(TCGA_UCEC_Cln_Met_RNA_MtGy[, 1:20])
str(TCGA_UCEC_Cln_Met_RNA_MtGy[, 176:180])


TCGA_UCEC_Cln_Met_RNA_MtGy$CHCL_R <- as.factor(TCGA_UCEC_Cln_Met_RNA_MtGy$CHCL_R)
TCGA_UCEC_Cln_Met_RNA_MtGy[,2:176] <- lapply(TCGA_UCEC_Cln_Met_RNA_MtGy[,2:176], as.numeric)
TCGA_UCEC_Cln_Met_RNA_MtGy[,177:486] <- lapply(TCGA_UCEC_Cln_Met_RNA_MtGy[,177:486], as.factor)

dim(TCGA_UCEC_Cln_Met_RNA_MtGy)


table(dplyr::select(TCGA_UCEC_Cln_Met_RNA_MtGy, CHCL_R, TP53))

library(rpart); library(rpart.plot); library(randomForest)


TCGA_UCEC_Cln_Met_RNA_MtGx_D1 <- rpart(CHCL_R ~ ., data = TCGA_UCEC_Cln_Met_RNA_MtGx)
rpart.plot(TCGA_UCEC_Cln_Met_RNA_MtGx_D1, digits = 2)

printcp(TCGA_UCEC_Cln_Met_RNA_MtGx_D1); plotcp(TCGA_UCEC_Cln_Met_RNA_MtGx_D1)
TCGA_UCEC_Cln_Met_RNA_MtGx_D2 <- prune(TCGA_UCEC_Cln_Met_RNA_MtGx_D1, cp = 0.025)

par(mfrow=c(1,1))
rpart.plot(TCGA_UCEC_Cln_Met_RNA_MtGx_D2, digits = 3, type = 2, extra = 1)


set.seed(312)


names(TCGA_UCEC_Cln_Met_RNA_MtGx) <- gsub(x = names(TCGA_UCEC_Cln_Met_RNA_MtGx), pattern = "\\-", replacement = "_") 

TCGA_UCEC_Cln_Met_RNA_MtGx_R1 <- randomForest(CHCL_R ~ ., TCGA_UCEC_Cln_Met_RNA_MtGx)
par(mfrow=c(1,2)); plot(TCGA_UCEC_Cln_Met_RNA_MtGx_R1); varImpPlot(TCGA_UCEC_Cln_Met_RNA_MtGx_R1); par(mfrow=c(1,1))
varImpPlot(TCGA_UCEC_Cln_Met_RNA_MtGx_R1)


TCGA_UCEC_Cln_Met_RNA_MtGy_D1 <- rpart(CHCL_R ~ ., data = TCGA_UCEC_Cln_Met_RNA_MtGy)
rpart.plot(TCGA_UCEC_Cln_Met_RNA_MtGy_D1, digits = 2)

printcp(TCGA_UCEC_Cln_Met_RNA_MtGy_D1); plotcp(TCGA_UCEC_Cln_Met_RNA_MtGy_D1)
TCGA_UCEC_Cln_Met_RNA_MtGy_D2 <- prune(TCGA_UCEC_Cln_Met_RNA_MtGy_D1, cp = 0.023)

par(mfrow=c(1,1))
rpart.plot(TCGA_UCEC_Cln_Met_RNA_MtGy_D2, digits = 3, type = 2, extra = 1)


set.seed(312)


names(TCGA_UCEC_Cln_Met_RNA_MtGy) <- gsub(x = names(TCGA_UCEC_Cln_Met_RNA_MtGy), pattern = "\\-", replacement = "_") 

TCGA_UCEC_Cln_Met_RNA_MtGy_R1 <- randomForest(CHCL_R ~ ., TCGA_UCEC_Cln_Met_RNA_MtGy)
par(mfrow=c(1,2)); plot(TCGA_UCEC_Cln_Met_RNA_MtGy_R1); varImpPlot(TCGA_UCEC_Cln_Met_RNA_MtGy_R1)


TCGA_UCEC_Cln_Met_RNA_MtGh <- TCGA_UCEC_Cln_Met_RNA_MtGx; dim(TCGA_UCEC_Cln_Met_RNA_MtGh)
TCGA_UCEC_Cln_Met_RNA_MtGn <- dplyr::select(TCGA_UCEC_Cln_Met_RNA_MtGh, CHCL_R, age, BMI, Stage, histology_grade, vital_status)
TCGA_UCEC_Cln_Met_RNA_MtGh <- dplyr::select(TCGA_UCEC_Cln_Met_RNA_MtGh,-CHCL_R,-age,-BMI,-Stage,-histology_grade,-vital_status)
TCGA_UCEC_Cln_Met_RNA_MtGh <- as.data.frame(t(as.matrix(TCGA_UCEC_Cln_Met_RNA_MtGh)))
TCGA_UCEC_Cln_Met_RNA_MtGh[] <- lapply(TCGA_UCEC_Cln_Met_RNA_MtGh[], as.numeric)
pheatmap(TCGA_UCEC_Cln_Met_RNA_MtGh, cluster_rows = FALSE, annotation_col = TCGA_UCEC_Cln_Met_RNA_MtGn, annotation_colors=annotation_colors, fontsize = 15)

ML_LIST01 <- c("TP53", "M_LOC100130522.3", "M_cg10450692", "M_cg27570984", "R_CD44", "M_CSMD1", "R_TESC")

TCGA_UCEC_Cln_Met_RNA_MtGh1 <- TCGA_UCEC_Cln_Met_RNA_MtGh
TCGA_UCEC_Cln_Met_RNA_MtGh1$Features <- rownames(TCGA_UCEC_Cln_Met_RNA_MtGh1)
TCGA_UCEC_Cln_Met_RNA_MtGh1 <- dplyr::select(dplyr::filter(TCGA_UCEC_Cln_Met_RNA_MtGh1, Features %in% ML_LIST01), -Features)
pheatmap(TCGA_UCEC_Cln_Met_RNA_MtGh1, cluster_rows = FALSE, annotation_col = TCGA_UCEC_Cln_Met_RNA_MtGn, annotation_colors=annotation_colors, fontsize = 15, border_color = NA)

hist(TCGA_UCEC_Cln_Met_RNA_MtGy_model$M_LOC100130522.3)


#Model start
TCGA_UCEC_Cln_Met_RNA_MtGy_model <- TCGA_UCEC_Cln_Met_RNA_MtGy
#TCGA_UCEC_Cln_Met_RNA_MtGy_model$CH_Model1_R <- ifelse(TCGA_UCEC_Cln_Met_RNA_MtGy_model$M_CSMD1.2 <  0.819 & TCGA_UCEC_Cln_Met_RNA_MtGy_model$M_LOC100130522.1 <  0.372 & TCGA_UCEC_Cln_Met_RNA_MtGy_model$R_TRIM31 >= 0.0387, "CH_Model1_Ro", "CH_Model1_Rx")
#TCGA_UCEC_Cln_Met_RNA_MtGy_model$CH_Model2_R <- ifelse(TCGA_UCEC_Cln_Met_RNA_MtGy_model$M_CSMD1.2 <  0.819 & TCGA_UCEC_Cln_Met_RNA_MtGy_model$M_LOC100130522.1 >= 0.372, "CH_Model2_Rx", "CH_Model2_Ro")
#TCGA_UCEC_Cln_Met_RNA_MtGy_model$CL_Model1_R <- ifelse(TCGA_UCEC_Cln_Met_RNA_MtGy_model$M_CSMD1.2 >= 0.819 & TCGA_UCEC_Cln_Met_RNA_MtGy_model$R_NNMT >= 0.362, "CL_Model1_Ro", "CL_Model1_Rx")
TCGA_UCEC_Cln_Met_RNA_MtGy_model$Model11_R <- ifelse(TCGA_UCEC_Cln_Met_RNA_MtGy_model$CHCL_R == "CHRo", "CHRo", 
                                                        ifelse(TCGA_UCEC_Cln_Met_RNA_MtGy_model$CHCL_R == "CHRx", "CHRx", "XXX"))

TCGA_UCEC_Cln_Met_RNA_MtGy_model$Model12_R <- ifelse(substr(TCGA_UCEC_Cln_Met_RNA_MtGy_model$CHCL_R,3,4) == "Ro", "Ro", 
                                                        ifelse(substr(TCGA_UCEC_Cln_Met_RNA_MtGy_model$CHCL_R,3,4) == "Rx", "Rx", "XXX"))

TCGA_UCEC_Cln_Met_RNA_MtGy_model$Model13_R <- ifelse(substr(TCGA_UCEC_Cln_Met_RNA_MtGy_model$CHCL_R,1,2) == "CH", "CNH", 
                                                     ifelse(substr(TCGA_UCEC_Cln_Met_RNA_MtGy_model$CHCL_R,1,2) == "CL", "CNL", "XXX"))


TCGA_UCEC_Cln_Met_RNA_MtGy_model$Model21_R <- ifelse(TCGA_UCEC_Cln_Met_RNA_MtGy_model$CHCL_R == "CHRo" & TCGA_UCEC_Cln_Met_RNA_MtGy_model$TP53 == 1 & TCGA_UCEC_Cln_Met_RNA_MtGy_model$M_LOC100130522.3 <  0.405, "CH_Model21_Ro", 
                                                        ifelse(TCGA_UCEC_Cln_Met_RNA_MtGy_model$CHCL_R == "CHRx" & TCGA_UCEC_Cln_Met_RNA_MtGy_model$TP53 == 1 & TCGA_UCEC_Cln_Met_RNA_MtGy_model$M_LOC100130522.3 >=  0.405, "CH_Model21_Rx", "XXX"))

TCGA_UCEC_Cln_Met_RNA_MtGy_model$Model22_R <- ifelse(TCGA_UCEC_Cln_Met_RNA_MtGy_model$CHCL_R == "CLRo" & TCGA_UCEC_Cln_Met_RNA_MtGy_model$TP53 != 1 & TCGA_UCEC_Cln_Met_RNA_MtGy_model$R_CD44 >=  0.315, "CL_Model22_Ro", 
                                                        ifelse(TCGA_UCEC_Cln_Met_RNA_MtGy_model$CHCL_R == "CLRx" & TCGA_UCEC_Cln_Met_RNA_MtGy_model$TP53 != 1 & TCGA_UCEC_Cln_Met_RNA_MtGy_model$R_CD44 <  0.315, "CL_Model22_Rx", "XXX"))

TCGA_UCEC_Cln_Met_RNA_MtGy_model$Model23_R <- ifelse(TCGA_UCEC_Cln_Met_RNA_MtGy_model$CHCL_R == "CHRo" & TCGA_UCEC_Cln_Met_RNA_MtGy_model$M_LOC100130522.3 <  0.405, "CH_Model23_Ro", 
                                                     ifelse(TCGA_UCEC_Cln_Met_RNA_MtGy_model$CHCL_R == "CHRx" & TCGA_UCEC_Cln_Met_RNA_MtGy_model$M_LOC100130522.3 >=  0.405, "CH_Model23_Rx", "XXX"))

TCGA_UCEC_Cln_Met_RNA_MtGy_model$Model24_R <- ifelse(TCGA_UCEC_Cln_Met_RNA_MtGy_model$CHCL_R == "CLRo" & TCGA_UCEC_Cln_Met_RNA_MtGy_model$R_CD44 >=  0.315, "CH_Model24_Ro", 
                                                     ifelse(TCGA_UCEC_Cln_Met_RNA_MtGy_model$CHCL_R == "CLRx" & TCGA_UCEC_Cln_Met_RNA_MtGy_model$R_CD44 <  0.315, "CH_Model24_Rx", "XXX"))

TCGA_UCEC_Cln_Met_RNA_MtGy_model$Model25_R <- ifelse(TCGA_UCEC_Cln_Met_RNA_MtGy_model$CHCL_R == "CHRo" & (TCGA_UCEC_Cln_Met_RNA_MtGy_model$M_LOC100130522.3 <  0.405 & TCGA_UCEC_Cln_Met_RNA_MtGy_model$M_CSMD1 > 0.5), "CH_Model25_Ro", 
                                                     ifelse(TCGA_UCEC_Cln_Met_RNA_MtGy_model$CHCL_R == "CHRx" & (TCGA_UCEC_Cln_Met_RNA_MtGy_model$M_LOC100130522.3 >=  0.405 & TCGA_UCEC_Cln_Met_RNA_MtGy_model$M_CSMD1 <= 0.5), "CH_Model25_Rx", "XXX"))

TCGA_UCEC_Cln_Met_RNA_MtGy_model$Model26_R <- ifelse(TCGA_UCEC_Cln_Met_RNA_MtGy_model$CHCL_R == "CHRo" & (TCGA_UCEC_Cln_Met_RNA_MtGy_model$M_LOC100130522.3 <  0.405 & TCGA_UCEC_Cln_Met_RNA_MtGy_model$M_cg10450692 > 0.5), "CH_Model26_Ro", 
                                                     ifelse(TCGA_UCEC_Cln_Met_RNA_MtGy_model$CHCL_R == "CHRx" & (TCGA_UCEC_Cln_Met_RNA_MtGy_model$M_LOC100130522.3 >=  0.405 & TCGA_UCEC_Cln_Met_RNA_MtGy_model$M_cg10450692 <= 0.4), "CH_Model26_Rx", "XXX"))

TCGA_UCEC_Cln_Met_RNA_MtGy_model$Model27_R <- ifelse(TCGA_UCEC_Cln_Met_RNA_MtGy_model$CHCL_R == "CHRo" & (TCGA_UCEC_Cln_Met_RNA_MtGy_model$M_LOC100130522.3 <  0.405 & TCGA_UCEC_Cln_Met_RNA_MtGy_model$M_cg27570984 > 0.7), "CH_Model27_Ro", 
                                                     ifelse(TCGA_UCEC_Cln_Met_RNA_MtGy_model$CHCL_R == "CHRx" & (TCGA_UCEC_Cln_Met_RNA_MtGy_model$M_LOC100130522.3 >=  0.405 & TCGA_UCEC_Cln_Met_RNA_MtGy_model$M_cg27570984 <= 0.7), "CH_Model27_Rx", "XXX"))


table(TCGA_UCEC_Cln_Met_RNA_MtGy_model$Model25_R)
table(TCGA_UCEC_Cln_Met_RNA_MtGy_model$Model26_R)
table(TCGA_UCEC_Cln_Met_RNA_MtGy_model$Model27_R)
table(TCGA_UCEC_Cln_Met_RNA_MtGy_model$Model28_R)


TCGA_UCEC_Cln_Met_RNA_MtGy_model$Model31_R <- ifelse(TCGA_UCEC_Cln_Met_RNA_MtGy_model$TP53 == 1 & TCGA_UCEC_Cln_Met_RNA_MtGy_model$M_LOC100130522.3 <  0.405, "CHL_Model31_Ro", 
                                                        ifelse(TCGA_UCEC_Cln_Met_RNA_MtGy_model$TP53 == 1 & TCGA_UCEC_Cln_Met_RNA_MtGy_model$M_LOC100130522.3 >=  0.405, "CHL_Model31_Rx", "XXX"))

TCGA_UCEC_Cln_Met_RNA_MtGy_model$Model32_R <- ifelse(TCGA_UCEC_Cln_Met_RNA_MtGy_model$TP53 != 1 & TCGA_UCEC_Cln_Met_RNA_MtGy_model$R_CD44 >=  0.315, "CHL_Model32_Ro", 
                                                        ifelse(TCGA_UCEC_Cln_Met_RNA_MtGy_model$TP53 != 1 & TCGA_UCEC_Cln_Met_RNA_MtGy_model$R_CD44 <  0.315, "CHL_Model32_Rx", "XXX"))

TCGA_UCEC_Cln_Met_RNA_MtGy_model$Model33_R <- ifelse(TCGA_UCEC_Cln_Met_RNA_MtGy_model$M_LOC100130522.3 <  0.405, "CHL_Model33_Ro", 
                                                     ifelse(TCGA_UCEC_Cln_Met_RNA_MtGy_model$M_LOC100130522.3 >=  0.405, "CHL_Model33_Rx", "XXX"))

TCGA_UCEC_Cln_Met_RNA_MtGy_model$Model34_R <- ifelse(TCGA_UCEC_Cln_Met_RNA_MtGy_model$M_LOC100130522.3 <  0.405 & TCGA_UCEC_Cln_Met_RNA_MtGy_model$M_CSMD1 > 0.5, "CHL_Model34_Ro", 
                                                     ifelse(TCGA_UCEC_Cln_Met_RNA_MtGy_model$R_CD44 <  0.315, "CHL_Model34_Rx", "XXX"))

TCGA_UCEC_Cln_Met_RNA_MtGy_model$Model35_R <- ifelse(TCGA_UCEC_Cln_Met_RNA_MtGy_model$M_LOC100130522.3 <  0.405 & TCGA_UCEC_Cln_Met_RNA_MtGy_model$M_CSMD1 > 0.5, "CHL_Model35_Ro", "CHL_Model35_Rx")
TCGA_UCEC_Cln_Met_RNA_MtGy_model$Model36_R <- ifelse(TCGA_UCEC_Cln_Met_RNA_MtGy_model$M_LOC100130522.3 <  0.405 & TCGA_UCEC_Cln_Met_RNA_MtGy_model$M_CSMD1 > 0.5, "CHL_Model36_Ro", "CHL_Model36_Rx")
TCGA_UCEC_Cln_Met_RNA_MtGy_model$Model37_R <- ifelse(TCGA_UCEC_Cln_Met_RNA_MtGy_model$M_LOC100130522.3 <  0.405 & TCGA_UCEC_Cln_Met_RNA_MtGy_model$M_cg27570984 > 0.7, "CHL_Model37_Ro", "CHL_Model37_Rx")
TCGA_UCEC_Cln_Met_RNA_MtGy_model$Model38_R <- ifelse(TCGA_UCEC_Cln_Met_RNA_MtGy_model$M_LOC100130522.3 <  0.405 & TCGA_UCEC_Cln_Met_RNA_MtGy_model$R_CD44 >=  0.315, "CHL_Model38_Ro", "CHL_Model38_Rx")

table(TCGA_UCEC_Cln_Met_RNA_MtGy_model$Model31_R)
table(TCGA_UCEC_Cln_Met_RNA_MtGy_model$Model32_R)
table(TCGA_UCEC_Cln_Met_RNA_MtGy_model$Model33_R)
table(TCGA_UCEC_Cln_Met_RNA_MtGy_model$Model34_R)
table(TCGA_UCEC_Cln_Met_RNA_MtGy_model$Model35_R)
table(TCGA_UCEC_Cln_Met_RNA_MtGy_model$Model36_R)
table(TCGA_UCEC_Cln_Met_RNA_MtGy_model$Model37_R)
table(TCGA_UCEC_Cln_Met_RNA_MtGy_model$Model38_R)


table(TCGA_UCEC_Cln_Met_RNA_MtGy_model$Model12_R)
par(mfrow=c(2,2))
hist(dplyr::filter(TCGA_UCEC_Cln_Met_RNA_MtGy_model, CHCL_R == "CHRo")$M_LOC100130522.3, breaks=10, xlim=c(0,1), ylim=c(0,4), col=rgb(1,0,0,0.5), xlab="Value", ylab="Number", main="Distribution of omics values of cg16244155" )
hist(dplyr::filter(TCGA_UCEC_Cln_Met_RNA_MtGy_model, CHCL_R == "CHRx")$M_LOC100130522.3, breaks=10, xlim=c(0,1), ylim=c(0,4), col=rgb(0,0,1,0.5), add=T)
legend("topright", legend=c("CHRo","CHRx"), col=c(rgb(1,0,0,0.5), rgb(0,0,1,0.5)), pt.cex=2, pch=15 )

hist(dplyr::filter(TCGA_UCEC_Cln_Met_RNA_MtGy_model, CHCL_R == "CHRo")$M_CSMD1, breaks=10, xlim=c(0,1), ylim=c(0,4), col=rgb(1,0,0,0.5), xlab="Value", ylab="Number", main="Distribution of omics values of CSMD1" )
hist(dplyr::filter(TCGA_UCEC_Cln_Met_RNA_MtGy_model, CHCL_R == "CHRx")$M_CSMD1, breaks=10, xlim=c(0,1), ylim=c(0,4), col=rgb(0,0,1,0.5), add=T)
legend("topleft", legend=c("CHRo","CHRx"), col=c(rgb(1,0,0,0.5), rgb(0,0,1,0.5)), pt.cex=2, pch=15 )

hist(dplyr::filter(TCGA_UCEC_Cln_Met_RNA_MtGy_model, CHCL_R == "CHRo")$M_cg10450692, breaks=10, xlim=c(0,1), ylim=c(0,4), col=rgb(1,0,0,0.5), xlab="Value", ylab="Number", main="Distribution of omics values of cg10450692" )
hist(dplyr::filter(TCGA_UCEC_Cln_Met_RNA_MtGy_model, CHCL_R == "CHRx")$M_cg10450692, breaks=10, xlim=c(0,1), ylim=c(0,4), col=rgb(0,0,1,0.5), add=T)
legend("topright", legend=c("CHRo","CHRx"), col=c(rgb(1,0,0,0.5), rgb(0,0,1,0.5)), pt.cex=2, pch=15 )

hist(dplyr::filter(TCGA_UCEC_Cln_Met_RNA_MtGy_model, CHCL_R == "CHRo")$M_cg27570984, breaks=10, xlim=c(0,1), ylim=c(0,4), col=rgb(1,0,0,0.5), xlab="Value", ylab="Number", main="Distribution of omics values of cg27570984" )
hist(dplyr::filter(TCGA_UCEC_Cln_Met_RNA_MtGy_model, CHCL_R == "CHRx")$M_cg27570984, breaks=10, xlim=c(0,1), ylim=c(0,4), col=rgb(0,0,1,0.5), add=T)
legend("topleft", legend=c("CHRo","CHRx"), col=c(rgb(1,0,0,0.5), rgb(0,0,1,0.5)), pt.cex=2, pch=15 )


hist(dplyr::filter(TCGA_UCEC_Cln_Met_RNA_MtGy_model, CHCL_R == "CLRo")$R_CD44, breaks= 4, xlim=c(0,0.4), ylim=c(0,7), col=rgb(1,0,0,0.5), xlab="Value", ylab="Number", main="Distribution of omics values of CD44" )
hist(dplyr::filter(TCGA_UCEC_Cln_Met_RNA_MtGy_model, CHCL_R == "CLRx")$R_CD44, breaks=20, xlim=c(0,0.4), ylim=c(0,7), col=rgb(0,0,1,0.5), add=T)
legend("topright", legend=c("CLRo","CLRx"), col=c(rgb(1,0,0,0.5), rgb(0,0,1,0.5)), pt.cex=2, pch=15 )

hist(dplyr::filter(TCGA_UCEC_Cln_Met_RNA_MtGy_model, CHCL_R == "CLRo")$R_TESC, breaks= 4, xlim=c(0,0.4), ylim=c(0,7), col=rgb(1,0,0,0.5), xlab="Value", ylab="Number", main="Distribution of omics values of TESC" )
hist(dplyr::filter(TCGA_UCEC_Cln_Met_RNA_MtGy_model, CHCL_R == "CLRx")$R_TESC, breaks=20, xlim=c(0,0.4), ylim=c(0,7), col=rgb(0,0,1,0.5), add=T)
legend("topright", legend=c("CLRo","CLRx"), col=c(rgb(1,0,0,0.5), rgb(0,0,1,0.5)), pt.cex=2, pch=15 )

hist(dplyr::filter(TCGA_UCEC_Cln_Met_RNA_MtGy_model, CHCL_R == "CLRo")$R_CD44, breaks= 4, xlim=c(0,0.4), ylim=c(0,7), col=rgb(1,0,0,0.5), xlab="Value", ylab="Number", main="Distribution of omics values of CD44" )
hist(dplyr::filter(TCGA_UCEC_Cln_Met_RNA_MtGy_model, CHCL_R == "CLRx")$R_CD44, breaks=20, xlim=c(0,0.4), ylim=c(0,7), col=rgb(0,0,1,0.5), add=T)
legend("topright", legend=c("CLRo","CLRx"), col=c(rgb(1,0,0,0.5), rgb(0,0,1,0.5)), pt.cex=2, pch=15 )

hist(dplyr::filter(TCGA_UCEC_Cln_Met_RNA_MtGy_model, CHCL_R == "CLRo")$R_TESC, breaks=10, xlim=c(0,0.4), ylim=c(0,7), col=rgb(1,0,0,0.5), xlab="Value", ylab="Number", main="Distribution of omics values of TESC" )
hist(dplyr::filter(TCGA_UCEC_Cln_Met_RNA_MtGy_model, CHCL_R == "CLRx")$R_TESC, breaks=20, xlim=c(0,0.4), ylim=c(0,7), col=rgb(0,0,1,0.5), add=T)
legend("topright", legend=c("CLRo","CLRx"), col=c(rgb(1,0,0,0.5), rgb(0,0,1,0.5)), pt.cex=2, pch=15 )


par(mfrow=c(1,1))


dplyr::filter(annEPIC_name, Gene == "LOC100130522")
dplyr::filter(annEPIC_name, Name == "cg16244155")


table(TCGA_UCEC_Cln_Met_RNA_MtGy_model$Model11_R)
table(TCGA_UCEC_Cln_Met_RNA_MtGy_model$Model12_R)
table(TCGA_UCEC_Cln_Met_RNA_MtGy_model$Model13_R)
table(TCGA_UCEC_Cln_Met_RNA_MtGy_model$Model21_R)
table(TCGA_UCEC_Cln_Met_RNA_MtGy_model$Model22_R)
table(TCGA_UCEC_Cln_Met_RNA_MtGy_model$Model23_R)
table(TCGA_UCEC_Cln_Met_RNA_MtGy_model$Model24_R)
table(TCGA_UCEC_Cln_Met_RNA_MtGy_model$Model31_R)
table(TCGA_UCEC_Cln_Met_RNA_MtGy_model$Model32_R)

table(dplyr::select(TCGA_UCEC_Cln_Met_RNA_MtGy_model, CHCL_R, Model11_R))
table(dplyr::select(TCGA_UCEC_Cln_Met_RNA_MtGy_model, CHCL_R, Model12_R))
table(dplyr::select(TCGA_UCEC_Cln_Met_RNA_MtGy_model, CHCL_R, Model21_R))
table(dplyr::select(TCGA_UCEC_Cln_Met_RNA_MtGy_model, CHCL_R, Model22_R))
table(dplyr::select(TCGA_UCEC_Cln_Met_RNA_MtGy_model, CHCL_R, Model31_R))
table(dplyr::select(TCGA_UCEC_Cln_Met_RNA_MtGy_model, CHCL_R, Model32_R))

table(TCGA_UCEC_Clnkeyc_CHCL$vital_status)
table(TCGA_UCEC_Clnkeyc_CHCL$recurred_progressed)

TCGA_UCEC_Clnkeyc_CHCL$Alive <- as.numeric(ifelse(TCGA_UCEC_Clnkeyc_CHCL$vital_status == "DECEASED", 1, ifelse(TCGA_UCEC_Clnkeyc_CHCL$vital_status == "LIVING", 0, 99999)))
TCGA_UCEC_Clnkeyc_CHCL$Recur <- as.numeric(ifelse(TCGA_UCEC_Clnkeyc_CHCL$recurred_progressed == "Ro", 1, ifelse(TCGA_UCEC_Clnkeyc_CHCL$recurred_progressed == "Rx", 0, 99999)))
TCGA_UCEC_Clnkeyc_CHCL$AlDay <- as.numeric(TCGA_UCEC_Clnkeyc_CHCL$os_days)
TCGA_UCEC_Clnkeyc_CHCL$ReDay <- as.numeric(ifelse(TCGA_UCEC_Clnkeyc_CHCL$pfs_days == "Unknown", 17, TCGA_UCEC_Clnkeyc_CHCL$pfs_days))

dim(TCGA_UCEC_Cln_Met_RNA_MtGy_model); dim(TCGA_UCEC_Clnkeyc_CHCL)
TCGA_UCEC_Cln_Met_RNA_MtGy_model$ID <- rownames(TCGA_UCEC_Cln_Met_RNA_MtGy_model)
TCGA_UCEC_Cln_Met_RNA_MtGy_model <- TCGA_UCEC_Cln_Met_RNA_MtGy_model[order(TCGA_UCEC_Cln_Met_RNA_MtGy_model$ID), ]
TCGA_UCEC_Clnkeyc_CHCL <- TCGA_UCEC_Clnkeyc_CHCL[order(TCGA_UCEC_Clnkeyc_CHCL$ID), ]

table(TCGA_UCEC_Cln_Met_RNA_MtGy_model$ID == TCGA_UCEC_Clnkeyc_CHCL$ID)

TCGA_UCEC_Cln_Met_RNA_MtGy_model <- cbind(TCGA_UCEC_Cln_Met_RNA_MtGy_model, dplyr::select(TCGA_UCEC_Clnkeyc_CHCL, Alive, AlDay, Recur, ReDay))

head(TCGA_UCEC_Cln_Met_RNA_MtGy_model)


library(survival)
Model11_R_S <- survfit(Surv(AlDay,Alive)~    Model11_R, data=dplyr::filter(TCGA_UCEC_Cln_Met_RNA_MtGy_model, Model11_R != "XXX"))
Model12_R_S <- survfit(Surv(AlDay,Alive)~    Model12_R, data=dplyr::filter(TCGA_UCEC_Cln_Met_RNA_MtGy_model, Model12_R != "XXX"))
Model13_R_S <- survfit(Surv(AlDay,Alive)~    Model13_R, data=dplyr::filter(TCGA_UCEC_Cln_Met_RNA_MtGy_model, Model13_R != "XXX"))
Model14_R_S <- survfit(Surv(AlDay,Alive)~    CHCL_R   , data=dplyr::filter(TCGA_UCEC_Cln_Met_RNA_MtGy_model, CHCL_R    != "XXX"))
Model21_R_S <- survfit(Surv(AlDay,Alive)~    Model21_R, data=dplyr::filter(TCGA_UCEC_Cln_Met_RNA_MtGy_model, Model21_R != "XXX"))
Model22_R_S <- survfit(Surv(AlDay,Alive)~    Model22_R, data=dplyr::filter(TCGA_UCEC_Cln_Met_RNA_MtGy_model, Model22_R != "XXX"))
Model23_R_S <- survfit(Surv(AlDay,Alive)~    Model23_R, data=dplyr::filter(TCGA_UCEC_Cln_Met_RNA_MtGy_model, Model23_R != "XXX"))
Model24_R_S <- survfit(Surv(AlDay,Alive)~    Model24_R, data=dplyr::filter(TCGA_UCEC_Cln_Met_RNA_MtGy_model, Model24_R != "XXX"))
Model25_R_S <- survfit(Surv(AlDay,Alive)~    Model25_R, data=dplyr::filter(TCGA_UCEC_Cln_Met_RNA_MtGy_model, Model25_R != "XXX"))
Model26_R_S <- survfit(Surv(AlDay,Alive)~    Model26_R, data=dplyr::filter(TCGA_UCEC_Cln_Met_RNA_MtGy_model, Model26_R != "XXX"))
Model27_R_S <- survfit(Surv(AlDay,Alive)~    Model27_R, data=dplyr::filter(TCGA_UCEC_Cln_Met_RNA_MtGy_model, Model27_R != "XXX"))
Model28_R_S <- survfit(Surv(AlDay,Alive)~    Model28_R, data=dplyr::filter(TCGA_UCEC_Cln_Met_RNA_MtGy_model, Model28_R != "XXX"))
Model31_R_S <- survfit(Surv(AlDay,Alive)~    Model31_R, data=dplyr::filter(TCGA_UCEC_Cln_Met_RNA_MtGy_model, Model31_R != "XXX"))
Model32_R_S <- survfit(Surv(AlDay,Alive)~    Model32_R, data=dplyr::filter(TCGA_UCEC_Cln_Met_RNA_MtGy_model, Model32_R != "XXX"))
Model33_R_S <- survfit(Surv(AlDay,Alive)~    Model33_R, data=dplyr::filter(TCGA_UCEC_Cln_Met_RNA_MtGy_model, Model33_R != "XXX"))
Model34_R_S <- survfit(Surv(AlDay,Alive)~    Model34_R, data=dplyr::filter(TCGA_UCEC_Cln_Met_RNA_MtGy_model, Model34_R != "XXX"))
Model35_R_S <- survfit(Surv(AlDay,Alive)~    Model35_R, data=dplyr::filter(TCGA_UCEC_Cln_Met_RNA_MtGy_model, Model35_R != "XXX"))
Model36_R_S <- survfit(Surv(AlDay,Alive)~    Model36_R, data=dplyr::filter(TCGA_UCEC_Cln_Met_RNA_MtGy_model, Model36_R != "XXX"))
Model37_R_S <- survfit(Surv(AlDay,Alive)~    Model37_R, data=dplyr::filter(TCGA_UCEC_Cln_Met_RNA_MtGy_model, Model37_R != "XXX"))
Model38_R_S <- survfit(Surv(AlDay,Alive)~    Model38_R, data=dplyr::filter(TCGA_UCEC_Cln_Met_RNA_MtGy_model, Model38_R != "XXX"))


Model11_R_R <- survfit(Surv(ReDay,Recur)~    Model11_R, data=dplyr::filter(TCGA_UCEC_Cln_Met_RNA_MtGy_model, Model11_R != "XXX"))
Model12_R_R <- survfit(Surv(ReDay,Recur)~    Model12_R, data=dplyr::filter(TCGA_UCEC_Cln_Met_RNA_MtGy_model, Model12_R != "XXX"))
Model13_R_R <- survfit(Surv(ReDay,Recur)~    Model13_R, data=dplyr::filter(TCGA_UCEC_Cln_Met_RNA_MtGy_model, Model13_R != "XXX"))
Model14_R_R <- survfit(Surv(ReDay,Recur)~    CHCL_R   , data=dplyr::filter(TCGA_UCEC_Cln_Met_RNA_MtGy_model, CHCL_R    != "XXX"))
Model21_R_R <- survfit(Surv(ReDay,Recur)~    Model21_R, data=dplyr::filter(TCGA_UCEC_Cln_Met_RNA_MtGy_model, Model21_R != "XXX"))
Model22_R_R <- survfit(Surv(ReDay,Recur)~    Model22_R, data=dplyr::filter(TCGA_UCEC_Cln_Met_RNA_MtGy_model, Model22_R != "XXX"))
Model23_R_R <- survfit(Surv(ReDay,Recur)~    Model23_R, data=dplyr::filter(TCGA_UCEC_Cln_Met_RNA_MtGy_model, Model23_R != "XXX"))
Model24_R_R <- survfit(Surv(ReDay,Recur)~    Model24_R, data=dplyr::filter(TCGA_UCEC_Cln_Met_RNA_MtGy_model, Model24_R != "XXX"))
Model25_R_R <- survfit(Surv(ReDay,Recur)~    Model25_R, data=dplyr::filter(TCGA_UCEC_Cln_Met_RNA_MtGy_model, Model25_R != "XXX"))
Model26_R_R <- survfit(Surv(ReDay,Recur)~    Model26_R, data=dplyr::filter(TCGA_UCEC_Cln_Met_RNA_MtGy_model, Model26_R != "XXX"))
Model27_R_R <- survfit(Surv(ReDay,Recur)~    Model27_R, data=dplyr::filter(TCGA_UCEC_Cln_Met_RNA_MtGy_model, Model27_R != "XXX"))
Model28_R_R <- survfit(Surv(ReDay,Recur)~    Model28_R, data=dplyr::filter(TCGA_UCEC_Cln_Met_RNA_MtGy_model, Model28_R != "XXX"))


Model31_R_R <- survfit(Surv(ReDay,Recur)~    Model31_R, data=dplyr::filter(TCGA_UCEC_Cln_Met_RNA_MtGy_model, Model31_R != "XXX"))
Model32_R_R <- survfit(Surv(ReDay,Recur)~    Model32_R, data=dplyr::filter(TCGA_UCEC_Cln_Met_RNA_MtGy_model, Model32_R != "XXX"))
Model33_R_R <- survfit(Surv(ReDay,Recur)~    Model33_R, data=dplyr::filter(TCGA_UCEC_Cln_Met_RNA_MtGy_model, Model33_R != "XXX"))
Model34_R_R <- survfit(Surv(ReDay,Recur)~    Model34_R, data=dplyr::filter(TCGA_UCEC_Cln_Met_RNA_MtGy_model, Model34_R != "XXX"))
Model35_R_R <- survfit(Surv(ReDay,Recur)~    Model35_R, data=dplyr::filter(TCGA_UCEC_Cln_Met_RNA_MtGy_model, Model35_R != "XXX"))
Model36_R_R <- survfit(Surv(ReDay,Recur)~    Model36_R, data=dplyr::filter(TCGA_UCEC_Cln_Met_RNA_MtGy_model, Model36_R != "XXX"))
Model37_R_R <- survfit(Surv(ReDay,Recur)~    Model37_R, data=dplyr::filter(TCGA_UCEC_Cln_Met_RNA_MtGy_model, Model37_R != "XXX"))
Model38_R_R <- survfit(Surv(ReDay,Recur)~    Model38_R, data=dplyr::filter(TCGA_UCEC_Cln_Met_RNA_MtGy_model, Model38_R != "XXX"))


library(survminer) #800*600
ggsurvplot(Model11_R_S, legend.title="CNH Model 11: Survival  ",   legend.labs=c("Ro","Rx"),conf.int=T,pval=T,surv.median.line="hv",risk.table=T)
ggsurvplot(Model12_R_S, legend.title="CNH Model 12: Survival  ",   legend.labs=c("Ro","Rx"),conf.int=T,pval=T,surv.median.line="hv",risk.table=T)
ggsurvplot(Model13_R_S, legend.title="CNH Model 13: Survival  ",   legend.labs=c("CH","CL"),conf.int=T,pval=T,surv.median.line="hv",risk.table=T)
ggsurvplot(Model14_R_S, legend.title="CNH Model 14: Survival  ",   legend.labs=c("CHRo","CHRx","CLRo","CLRx"),conf.int=T,pval=T,surv.median.line="hv",risk.table=T)
ggsurvplot(Model21_R_S, legend.title="CNH Model 21: Survival  ",   legend.labs=c("Ro","Rx"),conf.int=T,pval=T,surv.median.line="hv",risk.table=T)
ggsurvplot(Model22_R_S, legend.title="CNH Model 22: Survival  ",   legend.labs=c("Ro","Rx"),conf.int=T,pval=T,surv.median.line="hv",risk.table=T)
ggsurvplot(Model23_R_S, legend.title="CNH Model 23: Survival  ",   legend.labs=c("Ro","Rx"),conf.int=T,pval=T,surv.median.line="hv",risk.table=T)
ggsurvplot(Model24_R_S, legend.title="CNH Model 24: Survival  ",   legend.labs=c("Ro","Rx"),conf.int=T,pval=T,surv.median.line="hv",risk.table=T)
ggsurvplot(Model25_R_S, legend.title="CNH Model 25: Survival  ",   legend.labs=c("Ro","Rx"),conf.int=T,pval=T,surv.median.line="hv",risk.table=T)
ggsurvplot(Model26_R_S, legend.title="CNH Model 26: Survival  ",   legend.labs=c("Ro","Rx"),conf.int=T,pval=T,surv.median.line="hv",risk.table=T)
ggsurvplot(Model27_R_S, legend.title="CNH Model 27: Survival  ",   legend.labs=c("Ro","Rx"),conf.int=T,pval=T,surv.median.line="hv",risk.table=T)
ggsurvplot(Model28_R_S, legend.title="CNH Model 28: Survival  ",   legend.labs=c("Ro","Rx"),conf.int=T,pval=T,surv.median.line="hv",risk.table=T)
ggsurvplot(Model31_R_S, legend.title="CNL Model 31: Survival  ",   legend.labs=c("Ro","Rx"),conf.int=T,pval=T,surv.median.line="hv",risk.table=T)
ggsurvplot(Model32_R_S, legend.title="CNL Model 32: Survival  ",   legend.labs=c("Ro","Rx"),conf.int=T,pval=T,surv.median.line="hv",risk.table=T)
ggsurvplot(Model33_R_S, legend.title="CNL Model 33: Survival  ",   legend.labs=c("Ro","Rx"),conf.int=T,pval=T,surv.median.line="hv",risk.table=T)
ggsurvplot(Model34_R_S, legend.title="CNL Model 34: Survival  ",   legend.labs=c("Ro","Rx"),conf.int=T,pval=T,surv.median.line="hv",risk.table=T)
ggsurvplot(Model35_R_S, legend.title="CNL Model 35: Survival  ",   legend.labs=c("Ro","Rx"),conf.int=T,pval=T,surv.median.line="hv",risk.table=T)
ggsurvplot(Model36_R_S, legend.title="CNL Model 36: Survival  ",   legend.labs=c("Ro","Rx"),conf.int=T,pval=T,surv.median.line="hv",risk.table=T)
ggsurvplot(Model37_R_S, legend.title="CNL Model 37: Survival  ",   legend.labs=c("Ro","Rx"),conf.int=T,pval=T,surv.median.line="hv",risk.table=T)
ggsurvplot(Model38_R_S, legend.title="CNL Model 38: Survival  ",   legend.labs=c("Ro","Rx"),conf.int=T,pval=T,surv.median.line="hv",risk.table=T)


ggsurvplot(Model11_R_R, legend.title="CNH Model 11: Recurrence",   legend.labs=c("Ro","Rx"),conf.int=T,pval=T,surv.median.line="hv",risk.table=T)
ggsurvplot(Model12_R_R, legend.title="CNH Model 12: Recurrence",   legend.labs=c("Ro","Rx"),conf.int=T,pval=T,surv.median.line="hv",risk.table=T)
ggsurvplot(Model13_R_R, legend.title="CNH Model 13: Recurrence",   legend.labs=c("CH","CL"),conf.int=T,pval=T,surv.median.line="hv",risk.table=T)
ggsurvplot(Model14_R_R, legend.title="CNH Model 14: Recurrence",   legend.labs=c("CHRo","CHRx","CLRo","CLRx"),conf.int=T,pval=T,surv.median.line="hv",risk.table=T)
ggsurvplot(Model21_R_R, legend.title="CNH Model 21: Recurrence",   legend.labs=c("Ro","Rx"),conf.int=T,pval=T,surv.median.line="hv",risk.table=T)
ggsurvplot(Model22_R_R, legend.title="CNH Model 22: Recurrence",   legend.labs=c("Ro","Rx"),conf.int=T,pval=T,surv.median.line="hv",risk.table=T)
ggsurvplot(Model23_R_R, legend.title="CNH Model 23: Recurrence",   legend.labs=c("Ro","Rx"),conf.int=T,pval=T,surv.median.line="hv",risk.table=T)
ggsurvplot(Model24_R_R, legend.title="CNH Model 24: Recurrence",   legend.labs=c("Ro","Rx"),conf.int=T,pval=T,surv.median.line="hv",risk.table=T)
ggsurvplot(Model25_R_R, legend.title="CNH Model 25: Recurrence",   legend.labs=c("Ro","Rx"),conf.int=T,pval=T,surv.median.line="hv",risk.table=T)
ggsurvplot(Model26_R_R, legend.title="CNH Model 26: Recurrence",   legend.labs=c("Ro","Rx"),conf.int=T,pval=T,surv.median.line="hv",risk.table=T)
ggsurvplot(Model27_R_R, legend.title="CNH Model 27: Recurrence",   legend.labs=c("Ro","Rx"),conf.int=T,pval=T,surv.median.line="hv",risk.table=T)
ggsurvplot(Model28_R_R, legend.title="CNH Model 28: Recurrence",   legend.labs=c("Ro","Rx"),conf.int=T,pval=T,surv.median.line="hv",risk.table=T)
ggsurvplot(Model31_R_R, legend.title="CNL Model 31: Recurrence",   legend.labs=c("Ro","Rx"),conf.int=T,pval=T,surv.median.line="hv",risk.table=T)
ggsurvplot(Model32_R_R, legend.title="CNL Model 32: Recurrence",   legend.labs=c("Ro","Rx"),conf.int=T,pval=T,surv.median.line="hv",risk.table=T)
ggsurvplot(Model33_R_R, legend.title="CNL Model 33: Recurrence",   legend.labs=c("Ro","Rx"),conf.int=T,pval=T,surv.median.line="hv",risk.table=T)
ggsurvplot(Model34_R_R, legend.title="CNL Model 34: Recurrence",   legend.labs=c("Ro","Rx"),conf.int=T,pval=T,surv.median.line="hv",risk.table=T)
ggsurvplot(Model35_R_R, legend.title="CNL Model 35: Recurrence",   legend.labs=c("Ro","Rx"),conf.int=T,pval=T,surv.median.line="hv",risk.table=T)
ggsurvplot(Model36_R_R, legend.title="CNL Model 36: Recurrence",   legend.labs=c("Ro","Rx"),conf.int=T,pval=T,surv.median.line="hv",risk.table=T)
ggsurvplot(Model37_R_R, legend.title="CNL Model 37: Recurrence",   legend.labs=c("Ro","Rx"),conf.int=T,pval=T,surv.median.line="hv",risk.table=T)
ggsurvplot(Model38_R_R, legend.title="CNL Model 38: Recurrence",   legend.labs=c("Ro","Rx"),conf.int=T,pval=T,surv.median.line="hv",risk.table=T)


par(mfrow=c(2,4))
library(pROC)

ML_LIST01 <- c("TP53", "M_LOC100130522.3", "M_cg10450692", "M_cg27570984", "R_CD44", "M_CSMD1", "R_TESC")

TCGA_UCEC_Cln_Met_RNA_MtGy_model$TP53 <- as.numeric(TCGA_UCEC_Cln_Met_RNA_MtGy_model$TP53)

pModel11_L01 <- roc(dplyr::filter(TCGA_UCEC_Cln_Met_RNA_MtGy_model, Model11_R != "XXX")$Model11_R, dplyr::filter(TCGA_UCEC_Cln_Met_RNA_MtGy_model, Model11_R != "XXX")$Alive)
pModel11_L02 <- roc(dplyr::filter(TCGA_UCEC_Cln_Met_RNA_MtGy_model, Model11_R != "XXX")$Model11_R, dplyr::filter(TCGA_UCEC_Cln_Met_RNA_MtGy_model, Model11_R != "XXX")$TP53)
pModel11_L03 <- roc(dplyr::filter(TCGA_UCEC_Cln_Met_RNA_MtGy_model, Model11_R != "XXX")$Model11_R, dplyr::filter(TCGA_UCEC_Cln_Met_RNA_MtGy_model, Model11_R != "XXX")$M_LOC100130522.3)
pModel11_L04 <- roc(dplyr::filter(TCGA_UCEC_Cln_Met_RNA_MtGy_model, Model11_R != "XXX")$Model11_R, dplyr::filter(TCGA_UCEC_Cln_Met_RNA_MtGy_model, Model11_R != "XXX")$M_cg10450692)
pModel11_L05 <- roc(dplyr::filter(TCGA_UCEC_Cln_Met_RNA_MtGy_model, Model11_R != "XXX")$Model11_R, dplyr::filter(TCGA_UCEC_Cln_Met_RNA_MtGy_model, Model11_R != "XXX")$M_cg27570984)
pModel11_L06 <- roc(dplyr::filter(TCGA_UCEC_Cln_Met_RNA_MtGy_model, Model11_R != "XXX")$Model11_R, dplyr::filter(TCGA_UCEC_Cln_Met_RNA_MtGy_model, Model11_R != "XXX")$R_CD44)
pModel11_L07 <- roc(dplyr::filter(TCGA_UCEC_Cln_Met_RNA_MtGy_model, Model11_R != "XXX")$Model11_R, dplyr::filter(TCGA_UCEC_Cln_Met_RNA_MtGy_model, Model11_R != "XXX")$M_CSMD1)
pModel11_L08 <- roc(dplyr::filter(TCGA_UCEC_Cln_Met_RNA_MtGy_model, Model11_R != "XXX")$Model11_R, dplyr::filter(TCGA_UCEC_Cln_Met_RNA_MtGy_model, Model11_R != "XXX")$R_TESC)

plot.roc(pModel11_L01, col="red", print.thres.cex = 1.2, print.thres.pattern.cex = 1.2, print.auc.cex = 1.2, print.auc=TRUE, max.auc.polygon=TRUE, print.thres=TRUE , print.thres.pch=40, print.thres.col = "red",auc.polygon=TRUE,  auc.polygon.col="#D1F2EB")
plot.roc(pModel11_L02, col="red", print.thres.cex = 1.2, print.thres.pattern.cex = 1.2, print.auc.cex = 1.2, print.auc=TRUE, max.auc.polygon=TRUE, print.thres=TRUE , print.thres.pch=40, print.thres.col = "red",auc.polygon=TRUE,  auc.polygon.col="#D1F2EB")
plot.roc(pModel11_L03, col="red", print.thres.cex = 1.2, print.thres.pattern.cex = 1.2, print.auc.cex = 1.2, print.auc=TRUE, max.auc.polygon=TRUE, print.thres=TRUE , print.thres.pch=40, print.thres.col = "red",auc.polygon=TRUE,  auc.polygon.col="#D1F2EB")
plot.roc(pModel11_L04, col="red", print.thres.cex = 1.2, print.thres.pattern.cex = 1.2, print.auc.cex = 1.2, print.auc=TRUE, max.auc.polygon=TRUE, print.thres=TRUE , print.thres.pch=40, print.thres.col = "red",auc.polygon=TRUE,  auc.polygon.col="#D1F2EB")
plot.roc(pModel11_L05, col="red", print.thres.cex = 1.2, print.thres.pattern.cex = 1.2, print.auc.cex = 1.2, print.auc=TRUE, max.auc.polygon=TRUE, print.thres=TRUE , print.thres.pch=40, print.thres.col = "red",auc.polygon=TRUE,  auc.polygon.col="#D1F2EB")
plot.roc(pModel11_L06, col="red", print.thres.cex = 1.2, print.thres.pattern.cex = 1.2, print.auc.cex = 1.2, print.auc=TRUE, max.auc.polygon=TRUE, print.thres=TRUE , print.thres.pch=40, print.thres.col = "red",auc.polygon=TRUE,  auc.polygon.col="#D1F2EB")
plot.roc(pModel11_L07, col="red", print.thres.cex = 1.2, print.thres.pattern.cex = 1.2, print.auc.cex = 1.2, print.auc=TRUE, max.auc.polygon=TRUE, print.thres=TRUE , print.thres.pch=40, print.thres.col = "red",auc.polygon=TRUE,  auc.polygon.col="#D1F2EB")
plot.roc(pModel11_L08, col="red", print.thres.cex = 1.2, print.thres.pattern.cex = 1.2, print.auc.cex = 1.2, print.auc=TRUE, max.auc.polygon=TRUE, print.thres=TRUE , print.thres.pch=40, print.thres.col = "red",auc.polygon=TRUE,  auc.polygon.col="#D1F2EB")


pModel12_L01 <- roc(dplyr::filter(TCGA_UCEC_Cln_Met_RNA_MtGy_model, Model12_R != "XXX")$Model12_R, dplyr::filter(TCGA_UCEC_Cln_Met_RNA_MtGy_model, Model12_R != "XXX")$Alive)
pModel12_L02 <- roc(dplyr::filter(TCGA_UCEC_Cln_Met_RNA_MtGy_model, Model12_R != "XXX")$Model12_R, dplyr::filter(TCGA_UCEC_Cln_Met_RNA_MtGy_model, Model12_R != "XXX")$TP53)
pModel12_L03 <- roc(dplyr::filter(TCGA_UCEC_Cln_Met_RNA_MtGy_model, Model12_R != "XXX")$Model12_R, dplyr::filter(TCGA_UCEC_Cln_Met_RNA_MtGy_model, Model12_R != "XXX")$M_LOC100130522.3)
pModel12_L04 <- roc(dplyr::filter(TCGA_UCEC_Cln_Met_RNA_MtGy_model, Model12_R != "XXX")$Model12_R, dplyr::filter(TCGA_UCEC_Cln_Met_RNA_MtGy_model, Model12_R != "XXX")$M_cg10450692)
pModel12_L05 <- roc(dplyr::filter(TCGA_UCEC_Cln_Met_RNA_MtGy_model, Model12_R != "XXX")$Model12_R, dplyr::filter(TCGA_UCEC_Cln_Met_RNA_MtGy_model, Model12_R != "XXX")$M_cg27570984)
pModel12_L06 <- roc(dplyr::filter(TCGA_UCEC_Cln_Met_RNA_MtGy_model, Model12_R != "XXX")$Model12_R, dplyr::filter(TCGA_UCEC_Cln_Met_RNA_MtGy_model, Model12_R != "XXX")$R_CD44)
pModel12_L07 <- roc(dplyr::filter(TCGA_UCEC_Cln_Met_RNA_MtGy_model, Model12_R != "XXX")$Model12_R, dplyr::filter(TCGA_UCEC_Cln_Met_RNA_MtGy_model, Model12_R != "XXX")$M_CSMD1)
pModel12_L08 <- roc(dplyr::filter(TCGA_UCEC_Cln_Met_RNA_MtGy_model, Model12_R != "XXX")$Model12_R, dplyr::filter(TCGA_UCEC_Cln_Met_RNA_MtGy_model, Model12_R != "XXX")$R_TESC)

plot.roc(pModel12_L01, col="red", print.thres.cex = 1.2, print.thres.pattern.cex = 1.2, print.auc.cex = 1.2, print.auc=TRUE, max.auc.polygon=TRUE, print.thres=TRUE , print.thres.pch=40, print.thres.col = "red",auc.polygon=TRUE,  auc.polygon.col="#D1F2EB")
plot.roc(pModel12_L02, col="red", print.thres.cex = 1.2, print.thres.pattern.cex = 1.2, print.auc.cex = 1.2, print.auc=TRUE, max.auc.polygon=TRUE, print.thres=TRUE , print.thres.pch=40, print.thres.col = "red",auc.polygon=TRUE,  auc.polygon.col="#D1F2EB")
plot.roc(pModel12_L03, col="red", print.thres.cex = 1.2, print.thres.pattern.cex = 1.2, print.auc.cex = 1.2, print.auc=TRUE, max.auc.polygon=TRUE, print.thres=TRUE , print.thres.pch=40, print.thres.col = "red",auc.polygon=TRUE,  auc.polygon.col="#D1F2EB")
plot.roc(pModel12_L04, col="red", print.thres.cex = 1.2, print.thres.pattern.cex = 1.2, print.auc.cex = 1.2, print.auc=TRUE, max.auc.polygon=TRUE, print.thres=TRUE , print.thres.pch=40, print.thres.col = "red",auc.polygon=TRUE,  auc.polygon.col="#D1F2EB")
plot.roc(pModel12_L05, col="red", print.thres.cex = 1.2, print.thres.pattern.cex = 1.2, print.auc.cex = 1.2, print.auc=TRUE, max.auc.polygon=TRUE, print.thres=TRUE , print.thres.pch=40, print.thres.col = "red",auc.polygon=TRUE,  auc.polygon.col="#D1F2EB")
plot.roc(pModel12_L06, col="red", print.thres.cex = 1.2, print.thres.pattern.cex = 1.2, print.auc.cex = 1.2, print.auc=TRUE, max.auc.polygon=TRUE, print.thres=TRUE , print.thres.pch=40, print.thres.col = "red",auc.polygon=TRUE,  auc.polygon.col="#D1F2EB")
plot.roc(pModel12_L07, col="red", print.thres.cex = 1.2, print.thres.pattern.cex = 1.2, print.auc.cex = 1.2, print.auc=TRUE, max.auc.polygon=TRUE, print.thres=TRUE , print.thres.pch=40, print.thres.col = "red",auc.polygon=TRUE,  auc.polygon.col="#D1F2EB")
plot.roc(pModel12_L08, col="red", print.thres.cex = 1.2, print.thres.pattern.cex = 1.2, print.auc.cex = 1.2, print.auc=TRUE, max.auc.polygon=TRUE, print.thres=TRUE , print.thres.pch=40, print.thres.col = "red",auc.polygon=TRUE,  auc.polygon.col="#D1F2EB")


pModel13_L01 <- roc(dplyr::filter(TCGA_UCEC_Cln_Met_RNA_MtGy_model, Model13_R != "XXX")$Model13_R, dplyr::filter(TCGA_UCEC_Cln_Met_RNA_MtGy_model, Model13_R != "XXX")$Alive)
pModel13_L02 <- roc(dplyr::filter(TCGA_UCEC_Cln_Met_RNA_MtGy_model, Model13_R != "XXX")$Model13_R, dplyr::filter(TCGA_UCEC_Cln_Met_RNA_MtGy_model, Model13_R != "XXX")$TP53)
pModel13_L03 <- roc(dplyr::filter(TCGA_UCEC_Cln_Met_RNA_MtGy_model, Model13_R != "XXX")$Model13_R, dplyr::filter(TCGA_UCEC_Cln_Met_RNA_MtGy_model, Model13_R != "XXX")$M_LOC100130522.3)
pModel13_L04 <- roc(dplyr::filter(TCGA_UCEC_Cln_Met_RNA_MtGy_model, Model13_R != "XXX")$Model13_R, dplyr::filter(TCGA_UCEC_Cln_Met_RNA_MtGy_model, Model13_R != "XXX")$M_cg10450692)
pModel13_L05 <- roc(dplyr::filter(TCGA_UCEC_Cln_Met_RNA_MtGy_model, Model13_R != "XXX")$Model13_R, dplyr::filter(TCGA_UCEC_Cln_Met_RNA_MtGy_model, Model13_R != "XXX")$M_cg27570984)
pModel13_L06 <- roc(dplyr::filter(TCGA_UCEC_Cln_Met_RNA_MtGy_model, Model13_R != "XXX")$Model13_R, dplyr::filter(TCGA_UCEC_Cln_Met_RNA_MtGy_model, Model13_R != "XXX")$R_CD44)
pModel13_L07 <- roc(dplyr::filter(TCGA_UCEC_Cln_Met_RNA_MtGy_model, Model13_R != "XXX")$Model13_R, dplyr::filter(TCGA_UCEC_Cln_Met_RNA_MtGy_model, Model13_R != "XXX")$M_CSMD1)
pModel13_L08 <- roc(dplyr::filter(TCGA_UCEC_Cln_Met_RNA_MtGy_model, Model13_R != "XXX")$Model13_R, dplyr::filter(TCGA_UCEC_Cln_Met_RNA_MtGy_model, Model13_R != "XXX")$R_TESC)

plot.roc(pModel13_L01, col="red", print.thres.cex = 1.2, print.thres.pattern.cex = 1.2, print.auc.cex = 1.2, print.auc=TRUE, max.auc.polygon=TRUE, print.thres=TRUE , print.thres.pch=40, print.thres.col = "red",auc.polygon=TRUE,  auc.polygon.col="#D1F2EB")
plot.roc(pModel13_L02, col="red", print.thres.cex = 1.2, print.thres.pattern.cex = 1.2, print.auc.cex = 1.2, print.auc=TRUE, max.auc.polygon=TRUE, print.thres=TRUE , print.thres.pch=40, print.thres.col = "red",auc.polygon=TRUE,  auc.polygon.col="#D1F2EB")
plot.roc(pModel13_L03, col="red", print.thres.cex = 1.2, print.thres.pattern.cex = 1.2, print.auc.cex = 1.2, print.auc=TRUE, max.auc.polygon=TRUE, print.thres=TRUE , print.thres.pch=40, print.thres.col = "red",auc.polygon=TRUE,  auc.polygon.col="#D1F2EB")
plot.roc(pModel13_L04, col="red", print.thres.cex = 1.2, print.thres.pattern.cex = 1.2, print.auc.cex = 1.2, print.auc=TRUE, max.auc.polygon=TRUE, print.thres=TRUE , print.thres.pch=40, print.thres.col = "red",auc.polygon=TRUE,  auc.polygon.col="#D1F2EB")
plot.roc(pModel13_L05, col="red", print.thres.cex = 1.2, print.thres.pattern.cex = 1.2, print.auc.cex = 1.2, print.auc=TRUE, max.auc.polygon=TRUE, print.thres=TRUE , print.thres.pch=40, print.thres.col = "red",auc.polygon=TRUE,  auc.polygon.col="#D1F2EB")
plot.roc(pModel13_L06, col="red", print.thres.cex = 1.2, print.thres.pattern.cex = 1.2, print.auc.cex = 1.2, print.auc=TRUE, max.auc.polygon=TRUE, print.thres=TRUE , print.thres.pch=40, print.thres.col = "red",auc.polygon=TRUE,  auc.polygon.col="#D1F2EB")
plot.roc(pModel13_L07, col="red", print.thres.cex = 1.2, print.thres.pattern.cex = 1.2, print.auc.cex = 1.2, print.auc=TRUE, max.auc.polygon=TRUE, print.thres=TRUE , print.thres.pch=40, print.thres.col = "red",auc.polygon=TRUE,  auc.polygon.col="#D1F2EB")
plot.roc(pModel13_L08, col="red", print.thres.cex = 1.2, print.thres.pattern.cex = 1.2, print.auc.cex = 1.2, print.auc=TRUE, max.auc.polygon=TRUE, print.thres=TRUE , print.thres.pch=40, print.thres.col = "red",auc.polygon=TRUE,  auc.polygon.col="#D1F2EB")


pModel21_L01 <- roc(dplyr::filter(TCGA_UCEC_Cln_Met_RNA_MtGy_model, Model21_R != "XXX")$Model21_R, dplyr::filter(TCGA_UCEC_Cln_Met_RNA_MtGy_model, Model21_R != "XXX")$Alive)
pModel21_L02 <- roc(dplyr::filter(TCGA_UCEC_Cln_Met_RNA_MtGy_model, Model21_R != "XXX")$Model21_R, dplyr::filter(TCGA_UCEC_Cln_Met_RNA_MtGy_model, Model21_R != "XXX")$TP53)
pModel21_L03 <- roc(dplyr::filter(TCGA_UCEC_Cln_Met_RNA_MtGy_model, Model21_R != "XXX")$Model21_R, dplyr::filter(TCGA_UCEC_Cln_Met_RNA_MtGy_model, Model21_R != "XXX")$M_LOC100130522.3)
pModel21_L04 <- roc(dplyr::filter(TCGA_UCEC_Cln_Met_RNA_MtGy_model, Model21_R != "XXX")$Model21_R, dplyr::filter(TCGA_UCEC_Cln_Met_RNA_MtGy_model, Model21_R != "XXX")$M_cg10450692)
pModel21_L05 <- roc(dplyr::filter(TCGA_UCEC_Cln_Met_RNA_MtGy_model, Model21_R != "XXX")$Model21_R, dplyr::filter(TCGA_UCEC_Cln_Met_RNA_MtGy_model, Model21_R != "XXX")$M_cg27570984)
pModel21_L06 <- roc(dplyr::filter(TCGA_UCEC_Cln_Met_RNA_MtGy_model, Model21_R != "XXX")$Model21_R, dplyr::filter(TCGA_UCEC_Cln_Met_RNA_MtGy_model, Model21_R != "XXX")$R_CD44)
pModel21_L07 <- roc(dplyr::filter(TCGA_UCEC_Cln_Met_RNA_MtGy_model, Model21_R != "XXX")$Model21_R, dplyr::filter(TCGA_UCEC_Cln_Met_RNA_MtGy_model, Model21_R != "XXX")$M_CSMD1)
pModel21_L08 <- roc(dplyr::filter(TCGA_UCEC_Cln_Met_RNA_MtGy_model, Model21_R != "XXX")$Model21_R, dplyr::filter(TCGA_UCEC_Cln_Met_RNA_MtGy_model, Model21_R != "XXX")$R_TESC)

plot.roc(pModel21_L01, col="red", print.thres.cex = 1.2, print.thres.pattern.cex = 1.2, print.auc.cex = 1.2, print.auc=TRUE, max.auc.polygon=TRUE, print.thres=TRUE , print.thres.pch=40, print.thres.col = "red",auc.polygon=TRUE,  auc.polygon.col="#D1F2EB")
plot.roc(pModel21_L02, col="red", print.thres.cex = 1.2, print.thres.pattern.cex = 1.2, print.auc.cex = 1.2, print.auc=TRUE, max.auc.polygon=TRUE, print.thres=TRUE , print.thres.pch=40, print.thres.col = "red",auc.polygon=TRUE,  auc.polygon.col="#D1F2EB")
plot.roc(pModel21_L03, col="red", print.thres.cex = 1.2, print.thres.pattern.cex = 1.2, print.auc.cex = 1.2, print.auc=TRUE, max.auc.polygon=TRUE, print.thres=TRUE , print.thres.pch=40, print.thres.col = "red",auc.polygon=TRUE,  auc.polygon.col="#D1F2EB")
plot.roc(pModel21_L04, col="red", print.thres.cex = 1.2, print.thres.pattern.cex = 1.2, print.auc.cex = 1.2, print.auc=TRUE, max.auc.polygon=TRUE, print.thres=TRUE , print.thres.pch=40, print.thres.col = "red",auc.polygon=TRUE,  auc.polygon.col="#D1F2EB")
plot.roc(pModel21_L05, col="red", print.thres.cex = 1.2, print.thres.pattern.cex = 1.2, print.auc.cex = 1.2, print.auc=TRUE, max.auc.polygon=TRUE, print.thres=TRUE , print.thres.pch=40, print.thres.col = "red",auc.polygon=TRUE,  auc.polygon.col="#D1F2EB")
plot.roc(pModel21_L06, col="red", print.thres.cex = 1.2, print.thres.pattern.cex = 1.2, print.auc.cex = 1.2, print.auc=TRUE, max.auc.polygon=TRUE, print.thres=TRUE , print.thres.pch=40, print.thres.col = "red",auc.polygon=TRUE,  auc.polygon.col="#D1F2EB")
plot.roc(pModel21_L07, col="red", print.thres.cex = 1.2, print.thres.pattern.cex = 1.2, print.auc.cex = 1.2, print.auc=TRUE, max.auc.polygon=TRUE, print.thres=TRUE , print.thres.pch=40, print.thres.col = "red",auc.polygon=TRUE,  auc.polygon.col="#D1F2EB")
plot.roc(pModel21_L08, col="red", print.thres.cex = 1.2, print.thres.pattern.cex = 1.2, print.auc.cex = 1.2, print.auc=TRUE, max.auc.polygon=TRUE, print.thres=TRUE , print.thres.pch=40, print.thres.col = "red",auc.polygon=TRUE,  auc.polygon.col="#D1F2EB")


pModel22_L01 <- roc(dplyr::filter(TCGA_UCEC_Cln_Met_RNA_MtGy_model, Model22_R != "XXX")$Model22_R, dplyr::filter(TCGA_UCEC_Cln_Met_RNA_MtGy_model, Model22_R != "XXX")$Alive)
pModel22_L02 <- roc(dplyr::filter(TCGA_UCEC_Cln_Met_RNA_MtGy_model, Model22_R != "XXX")$Model22_R, dplyr::filter(TCGA_UCEC_Cln_Met_RNA_MtGy_model, Model22_R != "XXX")$TP53)
pModel22_L03 <- roc(dplyr::filter(TCGA_UCEC_Cln_Met_RNA_MtGy_model, Model22_R != "XXX")$Model22_R, dplyr::filter(TCGA_UCEC_Cln_Met_RNA_MtGy_model, Model22_R != "XXX")$M_LOC100130522.3)
pModel22_L04 <- roc(dplyr::filter(TCGA_UCEC_Cln_Met_RNA_MtGy_model, Model22_R != "XXX")$Model22_R, dplyr::filter(TCGA_UCEC_Cln_Met_RNA_MtGy_model, Model22_R != "XXX")$M_cg10450692)
pModel22_L05 <- roc(dplyr::filter(TCGA_UCEC_Cln_Met_RNA_MtGy_model, Model22_R != "XXX")$Model22_R, dplyr::filter(TCGA_UCEC_Cln_Met_RNA_MtGy_model, Model22_R != "XXX")$M_cg27570984)
pModel22_L06 <- roc(dplyr::filter(TCGA_UCEC_Cln_Met_RNA_MtGy_model, Model22_R != "XXX")$Model22_R, dplyr::filter(TCGA_UCEC_Cln_Met_RNA_MtGy_model, Model22_R != "XXX")$R_CD44)
pModel22_L07 <- roc(dplyr::filter(TCGA_UCEC_Cln_Met_RNA_MtGy_model, Model22_R != "XXX")$Model22_R, dplyr::filter(TCGA_UCEC_Cln_Met_RNA_MtGy_model, Model22_R != "XXX")$M_CSMD1)
pModel22_L08 <- roc(dplyr::filter(TCGA_UCEC_Cln_Met_RNA_MtGy_model, Model22_R != "XXX")$Model22_R, dplyr::filter(TCGA_UCEC_Cln_Met_RNA_MtGy_model, Model22_R != "XXX")$R_TESC)

plot.roc(pModel22_L01, col="red", print.thres.cex = 1.2, print.thres.pattern.cex = 1.2, print.auc.cex = 1.2, print.auc=TRUE, max.auc.polygon=TRUE, print.thres=TRUE , print.thres.pch=40, print.thres.col = "red",auc.polygon=TRUE,  auc.polygon.col="#D1F2EB")
plot.roc(pModel22_L02, col="red", print.thres.cex = 1.2, print.thres.pattern.cex = 1.2, print.auc.cex = 1.2, print.auc=TRUE, max.auc.polygon=TRUE, print.thres=TRUE , print.thres.pch=40, print.thres.col = "red",auc.polygon=TRUE,  auc.polygon.col="#D1F2EB")
plot.roc(pModel22_L03, col="red", print.thres.cex = 1.2, print.thres.pattern.cex = 1.2, print.auc.cex = 1.2, print.auc=TRUE, max.auc.polygon=TRUE, print.thres=TRUE , print.thres.pch=40, print.thres.col = "red",auc.polygon=TRUE,  auc.polygon.col="#D1F2EB")
plot.roc(pModel22_L04, col="red", print.thres.cex = 1.2, print.thres.pattern.cex = 1.2, print.auc.cex = 1.2, print.auc=TRUE, max.auc.polygon=TRUE, print.thres=TRUE , print.thres.pch=40, print.thres.col = "red",auc.polygon=TRUE,  auc.polygon.col="#D1F2EB")
plot.roc(pModel22_L05, col="red", print.thres.cex = 1.2, print.thres.pattern.cex = 1.2, print.auc.cex = 1.2, print.auc=TRUE, max.auc.polygon=TRUE, print.thres=TRUE , print.thres.pch=40, print.thres.col = "red",auc.polygon=TRUE,  auc.polygon.col="#D1F2EB")
plot.roc(pModel22_L06, col="red", print.thres.cex = 1.2, print.thres.pattern.cex = 1.2, print.auc.cex = 1.2, print.auc=TRUE, max.auc.polygon=TRUE, print.thres=TRUE , print.thres.pch=40, print.thres.col = "red",auc.polygon=TRUE,  auc.polygon.col="#D1F2EB")
plot.roc(pModel22_L07, col="red", print.thres.cex = 1.2, print.thres.pattern.cex = 1.2, print.auc.cex = 1.2, print.auc=TRUE, max.auc.polygon=TRUE, print.thres=TRUE , print.thres.pch=40, print.thres.col = "red",auc.polygon=TRUE,  auc.polygon.col="#D1F2EB")
plot.roc(pModel22_L08, col="red", print.thres.cex = 1.2, print.thres.pattern.cex = 1.2, print.auc.cex = 1.2, print.auc=TRUE, max.auc.polygon=TRUE, print.thres=TRUE , print.thres.pch=40, print.thres.col = "red",auc.polygon=TRUE,  auc.polygon.col="#D1F2EB")

pModel23_L01 <- roc(dplyr::filter(TCGA_UCEC_Cln_Met_RNA_MtGy_model, Model23_R != "XXX")$Model23_R, dplyr::filter(TCGA_UCEC_Cln_Met_RNA_MtGy_model, Model23_R != "XXX")$Alive)
pModel23_L02 <- roc(dplyr::filter(TCGA_UCEC_Cln_Met_RNA_MtGy_model, Model23_R != "XXX")$Model23_R, dplyr::filter(TCGA_UCEC_Cln_Met_RNA_MtGy_model, Model23_R != "XXX")$TP53)
pModel23_L03 <- roc(dplyr::filter(TCGA_UCEC_Cln_Met_RNA_MtGy_model, Model23_R != "XXX")$Model23_R, dplyr::filter(TCGA_UCEC_Cln_Met_RNA_MtGy_model, Model23_R != "XXX")$M_LOC100130522.3)
pModel23_L04 <- roc(dplyr::filter(TCGA_UCEC_Cln_Met_RNA_MtGy_model, Model23_R != "XXX")$Model23_R, dplyr::filter(TCGA_UCEC_Cln_Met_RNA_MtGy_model, Model23_R != "XXX")$M_cg10450692)
pModel23_L05 <- roc(dplyr::filter(TCGA_UCEC_Cln_Met_RNA_MtGy_model, Model23_R != "XXX")$Model23_R, dplyr::filter(TCGA_UCEC_Cln_Met_RNA_MtGy_model, Model23_R != "XXX")$M_cg27570984)
pModel23_L06 <- roc(dplyr::filter(TCGA_UCEC_Cln_Met_RNA_MtGy_model, Model23_R != "XXX")$Model23_R, dplyr::filter(TCGA_UCEC_Cln_Met_RNA_MtGy_model, Model23_R != "XXX")$R_CD44)
pModel23_L07 <- roc(dplyr::filter(TCGA_UCEC_Cln_Met_RNA_MtGy_model, Model23_R != "XXX")$Model23_R, dplyr::filter(TCGA_UCEC_Cln_Met_RNA_MtGy_model, Model23_R != "XXX")$M_CSMD1)
pModel23_L08 <- roc(dplyr::filter(TCGA_UCEC_Cln_Met_RNA_MtGy_model, Model23_R != "XXX")$Model23_R, dplyr::filter(TCGA_UCEC_Cln_Met_RNA_MtGy_model, Model23_R != "XXX")$R_TESC)

plot.roc(pModel23_L01, col="red", print.thres.cex = 1.2, print.thres.pattern.cex = 1.2, print.auc.cex = 1.2, print.auc=TRUE, max.auc.polygon=TRUE, print.thres=TRUE , print.thres.pch=40, print.thres.col = "red",auc.polygon=TRUE,  auc.polygon.col="#D1F2EB")
plot.roc(pModel23_L02, col="red", print.thres.cex = 1.2, print.thres.pattern.cex = 1.2, print.auc.cex = 1.2, print.auc=TRUE, max.auc.polygon=TRUE, print.thres=TRUE , print.thres.pch=40, print.thres.col = "red",auc.polygon=TRUE,  auc.polygon.col="#D1F2EB")
plot.roc(pModel23_L03, col="red", print.thres.cex = 1.2, print.thres.pattern.cex = 1.2, print.auc.cex = 1.2, print.auc=TRUE, max.auc.polygon=TRUE, print.thres=TRUE , print.thres.pch=40, print.thres.col = "red",auc.polygon=TRUE,  auc.polygon.col="#D1F2EB")
plot.roc(pModel23_L04, col="red", print.thres.cex = 1.2, print.thres.pattern.cex = 1.2, print.auc.cex = 1.2, print.auc=TRUE, max.auc.polygon=TRUE, print.thres=TRUE , print.thres.pch=40, print.thres.col = "red",auc.polygon=TRUE,  auc.polygon.col="#D1F2EB")
plot.roc(pModel23_L05, col="red", print.thres.cex = 1.2, print.thres.pattern.cex = 1.2, print.auc.cex = 1.2, print.auc=TRUE, max.auc.polygon=TRUE, print.thres=TRUE , print.thres.pch=40, print.thres.col = "red",auc.polygon=TRUE,  auc.polygon.col="#D1F2EB")
plot.roc(pModel23_L06, col="red", print.thres.cex = 1.2, print.thres.pattern.cex = 1.2, print.auc.cex = 1.2, print.auc=TRUE, max.auc.polygon=TRUE, print.thres=TRUE , print.thres.pch=40, print.thres.col = "red",auc.polygon=TRUE,  auc.polygon.col="#D1F2EB")
plot.roc(pModel23_L07, col="red", print.thres.cex = 1.2, print.thres.pattern.cex = 1.2, print.auc.cex = 1.2, print.auc=TRUE, max.auc.polygon=TRUE, print.thres=TRUE , print.thres.pch=40, print.thres.col = "red",auc.polygon=TRUE,  auc.polygon.col="#D1F2EB")
plot.roc(pModel23_L08, col="red", print.thres.cex = 1.2, print.thres.pattern.cex = 1.2, print.auc.cex = 1.2, print.auc=TRUE, max.auc.polygon=TRUE, print.thres=TRUE , print.thres.pch=40, print.thres.col = "red",auc.polygon=TRUE,  auc.polygon.col="#D1F2EB")


pModel24_L01 <- roc(dplyr::filter(TCGA_UCEC_Cln_Met_RNA_MtGy_model, Model24_R != "XXX")$Model24_R, dplyr::filter(TCGA_UCEC_Cln_Met_RNA_MtGy_model, Model24_R != "XXX")$Alive)
pModel24_L02 <- roc(dplyr::filter(TCGA_UCEC_Cln_Met_RNA_MtGy_model, Model24_R != "XXX")$Model24_R, dplyr::filter(TCGA_UCEC_Cln_Met_RNA_MtGy_model, Model24_R != "XXX")$TP53)
pModel24_L03 <- roc(dplyr::filter(TCGA_UCEC_Cln_Met_RNA_MtGy_model, Model24_R != "XXX")$Model24_R, dplyr::filter(TCGA_UCEC_Cln_Met_RNA_MtGy_model, Model24_R != "XXX")$M_LOC100130522.3)
pModel24_L04 <- roc(dplyr::filter(TCGA_UCEC_Cln_Met_RNA_MtGy_model, Model24_R != "XXX")$Model24_R, dplyr::filter(TCGA_UCEC_Cln_Met_RNA_MtGy_model, Model24_R != "XXX")$M_cg10450692)
pModel24_L05 <- roc(dplyr::filter(TCGA_UCEC_Cln_Met_RNA_MtGy_model, Model24_R != "XXX")$Model24_R, dplyr::filter(TCGA_UCEC_Cln_Met_RNA_MtGy_model, Model24_R != "XXX")$M_cg27570984)
pModel24_L06 <- roc(dplyr::filter(TCGA_UCEC_Cln_Met_RNA_MtGy_model, Model24_R != "XXX")$Model24_R, dplyr::filter(TCGA_UCEC_Cln_Met_RNA_MtGy_model, Model24_R != "XXX")$R_CD44)
pModel24_L07 <- roc(dplyr::filter(TCGA_UCEC_Cln_Met_RNA_MtGy_model, Model24_R != "XXX")$Model24_R, dplyr::filter(TCGA_UCEC_Cln_Met_RNA_MtGy_model, Model24_R != "XXX")$M_CSMD1)
pModel24_L08 <- roc(dplyr::filter(TCGA_UCEC_Cln_Met_RNA_MtGy_model, Model24_R != "XXX")$Model24_R, dplyr::filter(TCGA_UCEC_Cln_Met_RNA_MtGy_model, Model24_R != "XXX")$R_TESC)

plot.roc(pModel24_L01, col="red", print.thres.cex = 1.2, print.thres.pattern.cex = 1.2, print.auc.cex = 1.2, print.auc=TRUE, max.auc.polygon=TRUE, print.thres=TRUE , print.thres.pch=40, print.thres.col = "red",auc.polygon=TRUE,  auc.polygon.col="#D1F2EB")
plot.roc(pModel24_L02, col="red", print.thres.cex = 1.2, print.thres.pattern.cex = 1.2, print.auc.cex = 1.2, print.auc=TRUE, max.auc.polygon=TRUE, print.thres=TRUE , print.thres.pch=40, print.thres.col = "red",auc.polygon=TRUE,  auc.polygon.col="#D1F2EB")
plot.roc(pModel24_L03, col="red", print.thres.cex = 1.2, print.thres.pattern.cex = 1.2, print.auc.cex = 1.2, print.auc=TRUE, max.auc.polygon=TRUE, print.thres=TRUE , print.thres.pch=40, print.thres.col = "red",auc.polygon=TRUE,  auc.polygon.col="#D1F2EB")
plot.roc(pModel24_L04, col="red", print.thres.cex = 1.2, print.thres.pattern.cex = 1.2, print.auc.cex = 1.2, print.auc=TRUE, max.auc.polygon=TRUE, print.thres=TRUE , print.thres.pch=40, print.thres.col = "red",auc.polygon=TRUE,  auc.polygon.col="#D1F2EB")
plot.roc(pModel24_L05, col="red", print.thres.cex = 1.2, print.thres.pattern.cex = 1.2, print.auc.cex = 1.2, print.auc=TRUE, max.auc.polygon=TRUE, print.thres=TRUE , print.thres.pch=40, print.thres.col = "red",auc.polygon=TRUE,  auc.polygon.col="#D1F2EB")
plot.roc(pModel24_L06, col="red", print.thres.cex = 1.2, print.thres.pattern.cex = 1.2, print.auc.cex = 1.2, print.auc=TRUE, max.auc.polygon=TRUE, print.thres=TRUE , print.thres.pch=40, print.thres.col = "red",auc.polygon=TRUE,  auc.polygon.col="#D1F2EB")
plot.roc(pModel24_L07, col="red", print.thres.cex = 1.2, print.thres.pattern.cex = 1.2, print.auc.cex = 1.2, print.auc=TRUE, max.auc.polygon=TRUE, print.thres=TRUE , print.thres.pch=40, print.thres.col = "red",auc.polygon=TRUE,  auc.polygon.col="#D1F2EB")
plot.roc(pModel24_L08, col="red", print.thres.cex = 1.2, print.thres.pattern.cex = 1.2, print.auc.cex = 1.2, print.auc=TRUE, max.auc.polygon=TRUE, print.thres=TRUE , print.thres.pch=40, print.thres.col = "red",auc.polygon=TRUE,  auc.polygon.col="#D1F2EB")


pModel25_L01 <- roc(dplyr::filter(TCGA_UCEC_Cln_Met_RNA_MtGy_model, Model25_R != "XXX")$Model25_R, dplyr::filter(TCGA_UCEC_Cln_Met_RNA_MtGy_model, Model25_R != "XXX")$Alive)
pModel25_L02 <- roc(dplyr::filter(TCGA_UCEC_Cln_Met_RNA_MtGy_model, Model25_R != "XXX")$Model25_R, dplyr::filter(TCGA_UCEC_Cln_Met_RNA_MtGy_model, Model25_R != "XXX")$TP53)
pModel25_L03 <- roc(dplyr::filter(TCGA_UCEC_Cln_Met_RNA_MtGy_model, Model25_R != "XXX")$Model25_R, dplyr::filter(TCGA_UCEC_Cln_Met_RNA_MtGy_model, Model25_R != "XXX")$M_LOC100130522.3)
pModel25_L04 <- roc(dplyr::filter(TCGA_UCEC_Cln_Met_RNA_MtGy_model, Model25_R != "XXX")$Model25_R, dplyr::filter(TCGA_UCEC_Cln_Met_RNA_MtGy_model, Model25_R != "XXX")$M_cg10450692)
pModel25_L05 <- roc(dplyr::filter(TCGA_UCEC_Cln_Met_RNA_MtGy_model, Model25_R != "XXX")$Model25_R, dplyr::filter(TCGA_UCEC_Cln_Met_RNA_MtGy_model, Model25_R != "XXX")$M_cg27570984)
pModel25_L06 <- roc(dplyr::filter(TCGA_UCEC_Cln_Met_RNA_MtGy_model, Model25_R != "XXX")$Model25_R, dplyr::filter(TCGA_UCEC_Cln_Met_RNA_MtGy_model, Model25_R != "XXX")$R_CD44)
pModel25_L07 <- roc(dplyr::filter(TCGA_UCEC_Cln_Met_RNA_MtGy_model, Model25_R != "XXX")$Model25_R, dplyr::filter(TCGA_UCEC_Cln_Met_RNA_MtGy_model, Model25_R != "XXX")$M_CSMD1)
pModel25_L08 <- roc(dplyr::filter(TCGA_UCEC_Cln_Met_RNA_MtGy_model, Model25_R != "XXX")$Model25_R, dplyr::filter(TCGA_UCEC_Cln_Met_RNA_MtGy_model, Model25_R != "XXX")$R_TESC)

plot.roc(pModel25_L01, col="red", print.thres.cex = 1.2, print.thres.pattern.cex = 1.2, print.auc.cex = 1.2, print.auc=TRUE, max.auc.polygon=TRUE, print.thres=TRUE , print.thres.pch=40, print.thres.col = "red",auc.polygon=TRUE,  auc.polygon.col="#D1F2EB")
plot.roc(pModel25_L02, col="red", print.thres.cex = 1.2, print.thres.pattern.cex = 1.2, print.auc.cex = 1.2, print.auc=TRUE, max.auc.polygon=TRUE, print.thres=TRUE , print.thres.pch=40, print.thres.col = "red",auc.polygon=TRUE,  auc.polygon.col="#D1F2EB")
plot.roc(pModel25_L03, col="red", print.thres.cex = 1.2, print.thres.pattern.cex = 1.2, print.auc.cex = 1.2, print.auc=TRUE, max.auc.polygon=TRUE, print.thres=TRUE , print.thres.pch=40, print.thres.col = "red",auc.polygon=TRUE,  auc.polygon.col="#D1F2EB")
plot.roc(pModel25_L04, col="red", print.thres.cex = 1.2, print.thres.pattern.cex = 1.2, print.auc.cex = 1.2, print.auc=TRUE, max.auc.polygon=TRUE, print.thres=TRUE , print.thres.pch=40, print.thres.col = "red",auc.polygon=TRUE,  auc.polygon.col="#D1F2EB")
plot.roc(pModel25_L05, col="red", print.thres.cex = 1.2, print.thres.pattern.cex = 1.2, print.auc.cex = 1.2, print.auc=TRUE, max.auc.polygon=TRUE, print.thres=TRUE , print.thres.pch=40, print.thres.col = "red",auc.polygon=TRUE,  auc.polygon.col="#D1F2EB")
plot.roc(pModel25_L06, col="red", print.thres.cex = 1.2, print.thres.pattern.cex = 1.2, print.auc.cex = 1.2, print.auc=TRUE, max.auc.polygon=TRUE, print.thres=TRUE , print.thres.pch=40, print.thres.col = "red",auc.polygon=TRUE,  auc.polygon.col="#D1F2EB")
plot.roc(pModel25_L07, col="red", print.thres.cex = 1.2, print.thres.pattern.cex = 1.2, print.auc.cex = 1.2, print.auc=TRUE, max.auc.polygon=TRUE, print.thres=TRUE , print.thres.pch=40, print.thres.col = "red",auc.polygon=TRUE,  auc.polygon.col="#D1F2EB")
plot.roc(pModel25_L08, col="red", print.thres.cex = 1.2, print.thres.pattern.cex = 1.2, print.auc.cex = 1.2, print.auc=TRUE, max.auc.polygon=TRUE, print.thres=TRUE , print.thres.pch=40, print.thres.col = "red",auc.polygon=TRUE,  auc.polygon.col="#D1F2EB")


pModel26_L01 <- roc(dplyr::filter(TCGA_UCEC_Cln_Met_RNA_MtGy_model, Model26_R != "XXX")$Model26_R, dplyr::filter(TCGA_UCEC_Cln_Met_RNA_MtGy_model, Model26_R != "XXX")$Alive)
pModel26_L02 <- roc(dplyr::filter(TCGA_UCEC_Cln_Met_RNA_MtGy_model, Model26_R != "XXX")$Model26_R, dplyr::filter(TCGA_UCEC_Cln_Met_RNA_MtGy_model, Model26_R != "XXX")$TP53)
pModel26_L03 <- roc(dplyr::filter(TCGA_UCEC_Cln_Met_RNA_MtGy_model, Model26_R != "XXX")$Model26_R, dplyr::filter(TCGA_UCEC_Cln_Met_RNA_MtGy_model, Model26_R != "XXX")$M_LOC100130522.3)
pModel26_L04 <- roc(dplyr::filter(TCGA_UCEC_Cln_Met_RNA_MtGy_model, Model26_R != "XXX")$Model26_R, dplyr::filter(TCGA_UCEC_Cln_Met_RNA_MtGy_model, Model26_R != "XXX")$M_cg10450692)
pModel26_L05 <- roc(dplyr::filter(TCGA_UCEC_Cln_Met_RNA_MtGy_model, Model26_R != "XXX")$Model26_R, dplyr::filter(TCGA_UCEC_Cln_Met_RNA_MtGy_model, Model26_R != "XXX")$M_cg27570984)
pModel26_L06 <- roc(dplyr::filter(TCGA_UCEC_Cln_Met_RNA_MtGy_model, Model26_R != "XXX")$Model26_R, dplyr::filter(TCGA_UCEC_Cln_Met_RNA_MtGy_model, Model26_R != "XXX")$R_CD44)
pModel26_L07 <- roc(dplyr::filter(TCGA_UCEC_Cln_Met_RNA_MtGy_model, Model26_R != "XXX")$Model26_R, dplyr::filter(TCGA_UCEC_Cln_Met_RNA_MtGy_model, Model26_R != "XXX")$M_CSMD1)
pModel26_L08 <- roc(dplyr::filter(TCGA_UCEC_Cln_Met_RNA_MtGy_model, Model26_R != "XXX")$Model26_R, dplyr::filter(TCGA_UCEC_Cln_Met_RNA_MtGy_model, Model26_R != "XXX")$R_TESC)

plot.roc(pModel26_L01, col="red", print.thres.cex = 1.2, print.thres.pattern.cex = 1.2, print.auc.cex = 1.2, print.auc=TRUE, max.auc.polygon=TRUE, print.thres=TRUE , print.thres.pch=40, print.thres.col = "red",auc.polygon=TRUE,  auc.polygon.col="#D1F2EB")
plot.roc(pModel26_L02, col="red", print.thres.cex = 1.2, print.thres.pattern.cex = 1.2, print.auc.cex = 1.2, print.auc=TRUE, max.auc.polygon=TRUE, print.thres=TRUE , print.thres.pch=40, print.thres.col = "red",auc.polygon=TRUE,  auc.polygon.col="#D1F2EB")
plot.roc(pModel26_L03, col="red", print.thres.cex = 1.2, print.thres.pattern.cex = 1.2, print.auc.cex = 1.2, print.auc=TRUE, max.auc.polygon=TRUE, print.thres=TRUE , print.thres.pch=40, print.thres.col = "red",auc.polygon=TRUE,  auc.polygon.col="#D1F2EB")
plot.roc(pModel26_L04, col="red", print.thres.cex = 1.2, print.thres.pattern.cex = 1.2, print.auc.cex = 1.2, print.auc=TRUE, max.auc.polygon=TRUE, print.thres=TRUE , print.thres.pch=40, print.thres.col = "red",auc.polygon=TRUE,  auc.polygon.col="#D1F2EB")
plot.roc(pModel26_L05, col="red", print.thres.cex = 1.2, print.thres.pattern.cex = 1.2, print.auc.cex = 1.2, print.auc=TRUE, max.auc.polygon=TRUE, print.thres=TRUE , print.thres.pch=40, print.thres.col = "red",auc.polygon=TRUE,  auc.polygon.col="#D1F2EB")
plot.roc(pModel26_L06, col="red", print.thres.cex = 1.2, print.thres.pattern.cex = 1.2, print.auc.cex = 1.2, print.auc=TRUE, max.auc.polygon=TRUE, print.thres=TRUE , print.thres.pch=40, print.thres.col = "red",auc.polygon=TRUE,  auc.polygon.col="#D1F2EB")
plot.roc(pModel26_L07, col="red", print.thres.cex = 1.2, print.thres.pattern.cex = 1.2, print.auc.cex = 1.2, print.auc=TRUE, max.auc.polygon=TRUE, print.thres=TRUE , print.thres.pch=40, print.thres.col = "red",auc.polygon=TRUE,  auc.polygon.col="#D1F2EB")
plot.roc(pModel26_L08, col="red", print.thres.cex = 1.2, print.thres.pattern.cex = 1.2, print.auc.cex = 1.2, print.auc=TRUE, max.auc.polygon=TRUE, print.thres=TRUE , print.thres.pch=40, print.thres.col = "red",auc.polygon=TRUE,  auc.polygon.col="#D1F2EB")


pModel27_L01 <- roc(dplyr::filter(TCGA_UCEC_Cln_Met_RNA_MtGy_model, Model27_R != "XXX")$Model27_R, dplyr::filter(TCGA_UCEC_Cln_Met_RNA_MtGy_model, Model27_R != "XXX")$Alive)
pModel27_L02 <- roc(dplyr::filter(TCGA_UCEC_Cln_Met_RNA_MtGy_model, Model27_R != "XXX")$Model27_R, dplyr::filter(TCGA_UCEC_Cln_Met_RNA_MtGy_model, Model27_R != "XXX")$TP53)
pModel27_L03 <- roc(dplyr::filter(TCGA_UCEC_Cln_Met_RNA_MtGy_model, Model27_R != "XXX")$Model27_R, dplyr::filter(TCGA_UCEC_Cln_Met_RNA_MtGy_model, Model27_R != "XXX")$M_LOC100130522.3)
pModel27_L04 <- roc(dplyr::filter(TCGA_UCEC_Cln_Met_RNA_MtGy_model, Model27_R != "XXX")$Model27_R, dplyr::filter(TCGA_UCEC_Cln_Met_RNA_MtGy_model, Model27_R != "XXX")$M_cg10450692)
pModel27_L05 <- roc(dplyr::filter(TCGA_UCEC_Cln_Met_RNA_MtGy_model, Model27_R != "XXX")$Model27_R, dplyr::filter(TCGA_UCEC_Cln_Met_RNA_MtGy_model, Model27_R != "XXX")$M_cg27570984)
pModel27_L06 <- roc(dplyr::filter(TCGA_UCEC_Cln_Met_RNA_MtGy_model, Model27_R != "XXX")$Model27_R, dplyr::filter(TCGA_UCEC_Cln_Met_RNA_MtGy_model, Model27_R != "XXX")$R_CD44)
pModel27_L07 <- roc(dplyr::filter(TCGA_UCEC_Cln_Met_RNA_MtGy_model, Model27_R != "XXX")$Model27_R, dplyr::filter(TCGA_UCEC_Cln_Met_RNA_MtGy_model, Model27_R != "XXX")$M_CSMD1)
pModel27_L08 <- roc(dplyr::filter(TCGA_UCEC_Cln_Met_RNA_MtGy_model, Model27_R != "XXX")$Model27_R, dplyr::filter(TCGA_UCEC_Cln_Met_RNA_MtGy_model, Model27_R != "XXX")$R_TESC)

plot.roc(pModel27_L01, col="red", print.thres.cex = 1.2, print.thres.pattern.cex = 1.2, print.auc.cex = 1.2, print.auc=TRUE, max.auc.polygon=TRUE, print.thres=TRUE , print.thres.pch=40, print.thres.col = "red",auc.polygon=TRUE,  auc.polygon.col="#D1F2EB")
plot.roc(pModel27_L02, col="red", print.thres.cex = 1.2, print.thres.pattern.cex = 1.2, print.auc.cex = 1.2, print.auc=TRUE, max.auc.polygon=TRUE, print.thres=TRUE , print.thres.pch=40, print.thres.col = "red",auc.polygon=TRUE,  auc.polygon.col="#D1F2EB")
plot.roc(pModel27_L03, col="red", print.thres.cex = 1.2, print.thres.pattern.cex = 1.2, print.auc.cex = 1.2, print.auc=TRUE, max.auc.polygon=TRUE, print.thres=TRUE , print.thres.pch=40, print.thres.col = "red",auc.polygon=TRUE,  auc.polygon.col="#D1F2EB")
plot.roc(pModel27_L04, col="red", print.thres.cex = 1.2, print.thres.pattern.cex = 1.2, print.auc.cex = 1.2, print.auc=TRUE, max.auc.polygon=TRUE, print.thres=TRUE , print.thres.pch=40, print.thres.col = "red",auc.polygon=TRUE,  auc.polygon.col="#D1F2EB")
plot.roc(pModel27_L05, col="red", print.thres.cex = 1.2, print.thres.pattern.cex = 1.2, print.auc.cex = 1.2, print.auc=TRUE, max.auc.polygon=TRUE, print.thres=TRUE , print.thres.pch=40, print.thres.col = "red",auc.polygon=TRUE,  auc.polygon.col="#D1F2EB")
plot.roc(pModel27_L06, col="red", print.thres.cex = 1.2, print.thres.pattern.cex = 1.2, print.auc.cex = 1.2, print.auc=TRUE, max.auc.polygon=TRUE, print.thres=TRUE , print.thres.pch=40, print.thres.col = "red",auc.polygon=TRUE,  auc.polygon.col="#D1F2EB")
plot.roc(pModel27_L07, col="red", print.thres.cex = 1.2, print.thres.pattern.cex = 1.2, print.auc.cex = 1.2, print.auc=TRUE, max.auc.polygon=TRUE, print.thres=TRUE , print.thres.pch=40, print.thres.col = "red",auc.polygon=TRUE,  auc.polygon.col="#D1F2EB")
plot.roc(pModel27_L08, col="red", print.thres.cex = 1.2, print.thres.pattern.cex = 1.2, print.auc.cex = 1.2, print.auc=TRUE, max.auc.polygon=TRUE, print.thres=TRUE , print.thres.pch=40, print.thres.col = "red",auc.polygon=TRUE,  auc.polygon.col="#D1F2EB")


pModel31_L01 <- roc(dplyr::filter(TCGA_UCEC_Cln_Met_RNA_MtGy_model, Model31_R != "XXX")$Model31_R, dplyr::filter(TCGA_UCEC_Cln_Met_RNA_MtGy_model, Model31_R != "XXX")$Alive)
pModel31_L02 <- roc(dplyr::filter(TCGA_UCEC_Cln_Met_RNA_MtGy_model, Model31_R != "XXX")$Model31_R, dplyr::filter(TCGA_UCEC_Cln_Met_RNA_MtGy_model, Model31_R != "XXX")$TP53)
pModel31_L03 <- roc(dplyr::filter(TCGA_UCEC_Cln_Met_RNA_MtGy_model, Model31_R != "XXX")$Model31_R, dplyr::filter(TCGA_UCEC_Cln_Met_RNA_MtGy_model, Model31_R != "XXX")$M_LOC100130522.3)
pModel31_L04 <- roc(dplyr::filter(TCGA_UCEC_Cln_Met_RNA_MtGy_model, Model31_R != "XXX")$Model31_R, dplyr::filter(TCGA_UCEC_Cln_Met_RNA_MtGy_model, Model31_R != "XXX")$M_cg10450692)
pModel31_L05 <- roc(dplyr::filter(TCGA_UCEC_Cln_Met_RNA_MtGy_model, Model31_R != "XXX")$Model31_R, dplyr::filter(TCGA_UCEC_Cln_Met_RNA_MtGy_model, Model31_R != "XXX")$M_cg27570984)
pModel31_L06 <- roc(dplyr::filter(TCGA_UCEC_Cln_Met_RNA_MtGy_model, Model31_R != "XXX")$Model31_R, dplyr::filter(TCGA_UCEC_Cln_Met_RNA_MtGy_model, Model31_R != "XXX")$R_CD44)
pModel31_L07 <- roc(dplyr::filter(TCGA_UCEC_Cln_Met_RNA_MtGy_model, Model31_R != "XXX")$Model31_R, dplyr::filter(TCGA_UCEC_Cln_Met_RNA_MtGy_model, Model31_R != "XXX")$M_CSMD1)
pModel31_L08 <- roc(dplyr::filter(TCGA_UCEC_Cln_Met_RNA_MtGy_model, Model31_R != "XXX")$Model31_R, dplyr::filter(TCGA_UCEC_Cln_Met_RNA_MtGy_model, Model31_R != "XXX")$R_TESC)

plot.roc(pModel31_L01, col="red", print.thres.cex = 1.2, print.thres.pattern.cex = 1.2, print.auc.cex = 1.2, print.auc=TRUE, max.auc.polygon=TRUE, print.thres=TRUE , print.thres.pch=40, print.thres.col = "red",auc.polygon=TRUE,  auc.polygon.col="#D1F2EB")
plot.roc(pModel31_L02, col="red", print.thres.cex = 1.2, print.thres.pattern.cex = 1.2, print.auc.cex = 1.2, print.auc=TRUE, max.auc.polygon=TRUE, print.thres=TRUE , print.thres.pch=40, print.thres.col = "red",auc.polygon=TRUE,  auc.polygon.col="#D1F2EB")
plot.roc(pModel31_L03, col="red", print.thres.cex = 1.2, print.thres.pattern.cex = 1.2, print.auc.cex = 1.2, print.auc=TRUE, max.auc.polygon=TRUE, print.thres=TRUE , print.thres.pch=40, print.thres.col = "red",auc.polygon=TRUE,  auc.polygon.col="#D1F2EB")
plot.roc(pModel31_L04, col="red", print.thres.cex = 1.2, print.thres.pattern.cex = 1.2, print.auc.cex = 1.2, print.auc=TRUE, max.auc.polygon=TRUE, print.thres=TRUE , print.thres.pch=40, print.thres.col = "red",auc.polygon=TRUE,  auc.polygon.col="#D1F2EB")
plot.roc(pModel31_L05, col="red", print.thres.cex = 1.2, print.thres.pattern.cex = 1.2, print.auc.cex = 1.2, print.auc=TRUE, max.auc.polygon=TRUE, print.thres=TRUE , print.thres.pch=40, print.thres.col = "red",auc.polygon=TRUE,  auc.polygon.col="#D1F2EB")
plot.roc(pModel31_L06, col="red", print.thres.cex = 1.2, print.thres.pattern.cex = 1.2, print.auc.cex = 1.2, print.auc=TRUE, max.auc.polygon=TRUE, print.thres=TRUE , print.thres.pch=40, print.thres.col = "red",auc.polygon=TRUE,  auc.polygon.col="#D1F2EB")
plot.roc(pModel31_L07, col="red", print.thres.cex = 1.2, print.thres.pattern.cex = 1.2, print.auc.cex = 1.2, print.auc=TRUE, max.auc.polygon=TRUE, print.thres=TRUE , print.thres.pch=40, print.thres.col = "red",auc.polygon=TRUE,  auc.polygon.col="#D1F2EB")
plot.roc(pModel31_L08, col="red", print.thres.cex = 1.2, print.thres.pattern.cex = 1.2, print.auc.cex = 1.2, print.auc=TRUE, max.auc.polygon=TRUE, print.thres=TRUE , print.thres.pch=40, print.thres.col = "red",auc.polygon=TRUE,  auc.polygon.col="#D1F2EB")


pModel32_L01 <- roc(dplyr::filter(TCGA_UCEC_Cln_Met_RNA_MtGy_model, Model32_R != "XXX")$Model32_R, dplyr::filter(TCGA_UCEC_Cln_Met_RNA_MtGy_model, Model32_R != "XXX")$Alive)
pModel32_L02 <- roc(dplyr::filter(TCGA_UCEC_Cln_Met_RNA_MtGy_model, Model32_R != "XXX")$Model32_R, dplyr::filter(TCGA_UCEC_Cln_Met_RNA_MtGy_model, Model32_R != "XXX")$TP53)
pModel32_L03 <- roc(dplyr::filter(TCGA_UCEC_Cln_Met_RNA_MtGy_model, Model32_R != "XXX")$Model32_R, dplyr::filter(TCGA_UCEC_Cln_Met_RNA_MtGy_model, Model32_R != "XXX")$M_LOC100130522.3)
pModel32_L04 <- roc(dplyr::filter(TCGA_UCEC_Cln_Met_RNA_MtGy_model, Model32_R != "XXX")$Model32_R, dplyr::filter(TCGA_UCEC_Cln_Met_RNA_MtGy_model, Model32_R != "XXX")$M_cg10450692)
pModel32_L05 <- roc(dplyr::filter(TCGA_UCEC_Cln_Met_RNA_MtGy_model, Model32_R != "XXX")$Model32_R, dplyr::filter(TCGA_UCEC_Cln_Met_RNA_MtGy_model, Model32_R != "XXX")$M_cg27570984)
pModel32_L06 <- roc(dplyr::filter(TCGA_UCEC_Cln_Met_RNA_MtGy_model, Model32_R != "XXX")$Model32_R, dplyr::filter(TCGA_UCEC_Cln_Met_RNA_MtGy_model, Model32_R != "XXX")$R_CD44)
pModel32_L07 <- roc(dplyr::filter(TCGA_UCEC_Cln_Met_RNA_MtGy_model, Model32_R != "XXX")$Model32_R, dplyr::filter(TCGA_UCEC_Cln_Met_RNA_MtGy_model, Model32_R != "XXX")$M_CSMD1)
pModel32_L08 <- roc(dplyr::filter(TCGA_UCEC_Cln_Met_RNA_MtGy_model, Model32_R != "XXX")$Model32_R, dplyr::filter(TCGA_UCEC_Cln_Met_RNA_MtGy_model, Model32_R != "XXX")$R_TESC)

plot.roc(pModel32_L01, col="red", print.thres.cex = 1.2, print.thres.pattern.cex = 1.2, print.auc.cex = 1.2, print.auc=TRUE, max.auc.polygon=TRUE, print.thres=TRUE , print.thres.pch=40, print.thres.col = "red",auc.polygon=TRUE,  auc.polygon.col="#D1F2EB")
plot.roc(pModel32_L02, col="red", print.thres.cex = 1.2, print.thres.pattern.cex = 1.2, print.auc.cex = 1.2, print.auc=TRUE, max.auc.polygon=TRUE, print.thres=TRUE , print.thres.pch=40, print.thres.col = "red",auc.polygon=TRUE,  auc.polygon.col="#D1F2EB")
plot.roc(pModel32_L03, col="red", print.thres.cex = 1.2, print.thres.pattern.cex = 1.2, print.auc.cex = 1.2, print.auc=TRUE, max.auc.polygon=TRUE, print.thres=TRUE , print.thres.pch=40, print.thres.col = "red",auc.polygon=TRUE,  auc.polygon.col="#D1F2EB")
plot.roc(pModel32_L04, col="red", print.thres.cex = 1.2, print.thres.pattern.cex = 1.2, print.auc.cex = 1.2, print.auc=TRUE, max.auc.polygon=TRUE, print.thres=TRUE , print.thres.pch=40, print.thres.col = "red",auc.polygon=TRUE,  auc.polygon.col="#D1F2EB")
plot.roc(pModel32_L05, col="red", print.thres.cex = 1.2, print.thres.pattern.cex = 1.2, print.auc.cex = 1.2, print.auc=TRUE, max.auc.polygon=TRUE, print.thres=TRUE , print.thres.pch=40, print.thres.col = "red",auc.polygon=TRUE,  auc.polygon.col="#D1F2EB")
plot.roc(pModel32_L06, col="red", print.thres.cex = 1.2, print.thres.pattern.cex = 1.2, print.auc.cex = 1.2, print.auc=TRUE, max.auc.polygon=TRUE, print.thres=TRUE , print.thres.pch=40, print.thres.col = "red",auc.polygon=TRUE,  auc.polygon.col="#D1F2EB")
plot.roc(pModel32_L07, col="red", print.thres.cex = 1.2, print.thres.pattern.cex = 1.2, print.auc.cex = 1.2, print.auc=TRUE, max.auc.polygon=TRUE, print.thres=TRUE , print.thres.pch=40, print.thres.col = "red",auc.polygon=TRUE,  auc.polygon.col="#D1F2EB")
plot.roc(pModel32_L08, col="red", print.thres.cex = 1.2, print.thres.pattern.cex = 1.2, print.auc.cex = 1.2, print.auc=TRUE, max.auc.polygon=TRUE, print.thres=TRUE , print.thres.pch=40, print.thres.col = "red",auc.polygon=TRUE,  auc.polygon.col="#D1F2EB")

pModel33_L01 <- roc(dplyr::filter(TCGA_UCEC_Cln_Met_RNA_MtGy_model, Model33_R != "XXX")$Model33_R, dplyr::filter(TCGA_UCEC_Cln_Met_RNA_MtGy_model, Model33_R != "XXX")$Alive)
pModel33_L02 <- roc(dplyr::filter(TCGA_UCEC_Cln_Met_RNA_MtGy_model, Model33_R != "XXX")$Model33_R, dplyr::filter(TCGA_UCEC_Cln_Met_RNA_MtGy_model, Model33_R != "XXX")$TP53)
pModel33_L03 <- roc(dplyr::filter(TCGA_UCEC_Cln_Met_RNA_MtGy_model, Model33_R != "XXX")$Model33_R, dplyr::filter(TCGA_UCEC_Cln_Met_RNA_MtGy_model, Model33_R != "XXX")$M_LOC100130522.3)
pModel33_L04 <- roc(dplyr::filter(TCGA_UCEC_Cln_Met_RNA_MtGy_model, Model33_R != "XXX")$Model33_R, dplyr::filter(TCGA_UCEC_Cln_Met_RNA_MtGy_model, Model33_R != "XXX")$M_cg10450692)
pModel33_L05 <- roc(dplyr::filter(TCGA_UCEC_Cln_Met_RNA_MtGy_model, Model33_R != "XXX")$Model33_R, dplyr::filter(TCGA_UCEC_Cln_Met_RNA_MtGy_model, Model33_R != "XXX")$M_cg27570984)
pModel33_L06 <- roc(dplyr::filter(TCGA_UCEC_Cln_Met_RNA_MtGy_model, Model33_R != "XXX")$Model33_R, dplyr::filter(TCGA_UCEC_Cln_Met_RNA_MtGy_model, Model33_R != "XXX")$R_CD44)
pModel33_L07 <- roc(dplyr::filter(TCGA_UCEC_Cln_Met_RNA_MtGy_model, Model33_R != "XXX")$Model33_R, dplyr::filter(TCGA_UCEC_Cln_Met_RNA_MtGy_model, Model33_R != "XXX")$M_CSMD1)
pModel33_L08 <- roc(dplyr::filter(TCGA_UCEC_Cln_Met_RNA_MtGy_model, Model33_R != "XXX")$Model33_R, dplyr::filter(TCGA_UCEC_Cln_Met_RNA_MtGy_model, Model33_R != "XXX")$R_TESC)

plot.roc(pModel33_L01, col="red", print.thres.cex = 1.2, print.thres.pattern.cex = 1.2, print.auc.cex = 1.2, print.auc=TRUE, max.auc.polygon=TRUE, print.thres=TRUE , print.thres.pch=40, print.thres.col = "red",auc.polygon=TRUE,  auc.polygon.col="#D1F2EB")
plot.roc(pModel33_L02, col="red", print.thres.cex = 1.2, print.thres.pattern.cex = 1.2, print.auc.cex = 1.2, print.auc=TRUE, max.auc.polygon=TRUE, print.thres=TRUE , print.thres.pch=40, print.thres.col = "red",auc.polygon=TRUE,  auc.polygon.col="#D1F2EB")
plot.roc(pModel33_L03, col="red", print.thres.cex = 1.2, print.thres.pattern.cex = 1.2, print.auc.cex = 1.2, print.auc=TRUE, max.auc.polygon=TRUE, print.thres=TRUE , print.thres.pch=40, print.thres.col = "red",auc.polygon=TRUE,  auc.polygon.col="#D1F2EB")
plot.roc(pModel33_L04, col="red", print.thres.cex = 1.2, print.thres.pattern.cex = 1.2, print.auc.cex = 1.2, print.auc=TRUE, max.auc.polygon=TRUE, print.thres=TRUE , print.thres.pch=40, print.thres.col = "red",auc.polygon=TRUE,  auc.polygon.col="#D1F2EB")
plot.roc(pModel33_L05, col="red", print.thres.cex = 1.2, print.thres.pattern.cex = 1.2, print.auc.cex = 1.2, print.auc=TRUE, max.auc.polygon=TRUE, print.thres=TRUE , print.thres.pch=40, print.thres.col = "red",auc.polygon=TRUE,  auc.polygon.col="#D1F2EB")
plot.roc(pModel33_L06, col="red", print.thres.cex = 1.2, print.thres.pattern.cex = 1.2, print.auc.cex = 1.2, print.auc=TRUE, max.auc.polygon=TRUE, print.thres=TRUE , print.thres.pch=40, print.thres.col = "red",auc.polygon=TRUE,  auc.polygon.col="#D1F2EB")
plot.roc(pModel33_L07, col="red", print.thres.cex = 1.2, print.thres.pattern.cex = 1.2, print.auc.cex = 1.2, print.auc=TRUE, max.auc.polygon=TRUE, print.thres=TRUE , print.thres.pch=40, print.thres.col = "red",auc.polygon=TRUE,  auc.polygon.col="#D1F2EB")
plot.roc(pModel33_L08, col="red", print.thres.cex = 1.2, print.thres.pattern.cex = 1.2, print.auc.cex = 1.2, print.auc=TRUE, max.auc.polygon=TRUE, print.thres=TRUE , print.thres.pch=40, print.thres.col = "red",auc.polygon=TRUE,  auc.polygon.col="#D1F2EB")


pModel34_L01 <- roc(dplyr::filter(TCGA_UCEC_Cln_Met_RNA_MtGy_model, Model34_R != "XXX")$Model34_R, dplyr::filter(TCGA_UCEC_Cln_Met_RNA_MtGy_model, Model34_R != "XXX")$Alive)
pModel34_L02 <- roc(dplyr::filter(TCGA_UCEC_Cln_Met_RNA_MtGy_model, Model34_R != "XXX")$Model34_R, dplyr::filter(TCGA_UCEC_Cln_Met_RNA_MtGy_model, Model34_R != "XXX")$TP53)
pModel34_L03 <- roc(dplyr::filter(TCGA_UCEC_Cln_Met_RNA_MtGy_model, Model34_R != "XXX")$Model34_R, dplyr::filter(TCGA_UCEC_Cln_Met_RNA_MtGy_model, Model34_R != "XXX")$M_LOC100130522.3)
pModel34_L04 <- roc(dplyr::filter(TCGA_UCEC_Cln_Met_RNA_MtGy_model, Model34_R != "XXX")$Model34_R, dplyr::filter(TCGA_UCEC_Cln_Met_RNA_MtGy_model, Model34_R != "XXX")$M_cg10450692)
pModel34_L05 <- roc(dplyr::filter(TCGA_UCEC_Cln_Met_RNA_MtGy_model, Model34_R != "XXX")$Model34_R, dplyr::filter(TCGA_UCEC_Cln_Met_RNA_MtGy_model, Model34_R != "XXX")$M_cg27570984)
pModel34_L06 <- roc(dplyr::filter(TCGA_UCEC_Cln_Met_RNA_MtGy_model, Model34_R != "XXX")$Model34_R, dplyr::filter(TCGA_UCEC_Cln_Met_RNA_MtGy_model, Model34_R != "XXX")$R_CD44)
pModel34_L07 <- roc(dplyr::filter(TCGA_UCEC_Cln_Met_RNA_MtGy_model, Model34_R != "XXX")$Model34_R, dplyr::filter(TCGA_UCEC_Cln_Met_RNA_MtGy_model, Model34_R != "XXX")$M_CSMD1)
pModel34_L08 <- roc(dplyr::filter(TCGA_UCEC_Cln_Met_RNA_MtGy_model, Model34_R != "XXX")$Model34_R, dplyr::filter(TCGA_UCEC_Cln_Met_RNA_MtGy_model, Model34_R != "XXX")$R_TESC)

plot.roc(pModel34_L01, col="red", print.thres.cex = 1.2, print.thres.pattern.cex = 1.2, print.auc.cex = 1.2, print.auc=TRUE, max.auc.polygon=TRUE, print.thres=TRUE , print.thres.pch=40, print.thres.col = "red",auc.polygon=TRUE,  auc.polygon.col="#D1F2EB")
plot.roc(pModel34_L02, col="red", print.thres.cex = 1.2, print.thres.pattern.cex = 1.2, print.auc.cex = 1.2, print.auc=TRUE, max.auc.polygon=TRUE, print.thres=TRUE , print.thres.pch=40, print.thres.col = "red",auc.polygon=TRUE,  auc.polygon.col="#D1F2EB")
plot.roc(pModel34_L03, col="red", print.thres.cex = 1.2, print.thres.pattern.cex = 1.2, print.auc.cex = 1.2, print.auc=TRUE, max.auc.polygon=TRUE, print.thres=TRUE , print.thres.pch=40, print.thres.col = "red",auc.polygon=TRUE,  auc.polygon.col="#D1F2EB")
plot.roc(pModel34_L04, col="red", print.thres.cex = 1.2, print.thres.pattern.cex = 1.2, print.auc.cex = 1.2, print.auc=TRUE, max.auc.polygon=TRUE, print.thres=TRUE , print.thres.pch=40, print.thres.col = "red",auc.polygon=TRUE,  auc.polygon.col="#D1F2EB")
plot.roc(pModel34_L05, col="red", print.thres.cex = 1.2, print.thres.pattern.cex = 1.2, print.auc.cex = 1.2, print.auc=TRUE, max.auc.polygon=TRUE, print.thres=TRUE , print.thres.pch=40, print.thres.col = "red",auc.polygon=TRUE,  auc.polygon.col="#D1F2EB")
plot.roc(pModel34_L06, col="red", print.thres.cex = 1.2, print.thres.pattern.cex = 1.2, print.auc.cex = 1.2, print.auc=TRUE, max.auc.polygon=TRUE, print.thres=TRUE , print.thres.pch=40, print.thres.col = "red",auc.polygon=TRUE,  auc.polygon.col="#D1F2EB")
plot.roc(pModel34_L07, col="red", print.thres.cex = 1.2, print.thres.pattern.cex = 1.2, print.auc.cex = 1.2, print.auc=TRUE, max.auc.polygon=TRUE, print.thres=TRUE , print.thres.pch=40, print.thres.col = "red",auc.polygon=TRUE,  auc.polygon.col="#D1F2EB")
plot.roc(pModel34_L08, col="red", print.thres.cex = 1.2, print.thres.pattern.cex = 1.2, print.auc.cex = 1.2, print.auc=TRUE, max.auc.polygon=TRUE, print.thres=TRUE , print.thres.pch=40, print.thres.col = "red",auc.polygon=TRUE,  auc.polygon.col="#D1F2EB")


pModel35_L01 <- roc(dplyr::filter(TCGA_UCEC_Cln_Met_RNA_MtGy_model, Model35_R != "XXX")$Model35_R, dplyr::filter(TCGA_UCEC_Cln_Met_RNA_MtGy_model, Model35_R != "XXX")$Alive)
pModel35_L02 <- roc(dplyr::filter(TCGA_UCEC_Cln_Met_RNA_MtGy_model, Model35_R != "XXX")$Model35_R, dplyr::filter(TCGA_UCEC_Cln_Met_RNA_MtGy_model, Model35_R != "XXX")$TP53)
pModel35_L03 <- roc(dplyr::filter(TCGA_UCEC_Cln_Met_RNA_MtGy_model, Model35_R != "XXX")$Model35_R, dplyr::filter(TCGA_UCEC_Cln_Met_RNA_MtGy_model, Model35_R != "XXX")$M_LOC100130522.3)
pModel35_L04 <- roc(dplyr::filter(TCGA_UCEC_Cln_Met_RNA_MtGy_model, Model35_R != "XXX")$Model35_R, dplyr::filter(TCGA_UCEC_Cln_Met_RNA_MtGy_model, Model35_R != "XXX")$M_cg10450692)
pModel35_L05 <- roc(dplyr::filter(TCGA_UCEC_Cln_Met_RNA_MtGy_model, Model35_R != "XXX")$Model35_R, dplyr::filter(TCGA_UCEC_Cln_Met_RNA_MtGy_model, Model35_R != "XXX")$M_cg27570984)
pModel35_L06 <- roc(dplyr::filter(TCGA_UCEC_Cln_Met_RNA_MtGy_model, Model35_R != "XXX")$Model35_R, dplyr::filter(TCGA_UCEC_Cln_Met_RNA_MtGy_model, Model35_R != "XXX")$R_CD44)
pModel35_L07 <- roc(dplyr::filter(TCGA_UCEC_Cln_Met_RNA_MtGy_model, Model35_R != "XXX")$Model35_R, dplyr::filter(TCGA_UCEC_Cln_Met_RNA_MtGy_model, Model35_R != "XXX")$M_CSMD1)
pModel35_L08 <- roc(dplyr::filter(TCGA_UCEC_Cln_Met_RNA_MtGy_model, Model35_R != "XXX")$Model35_R, dplyr::filter(TCGA_UCEC_Cln_Met_RNA_MtGy_model, Model35_R != "XXX")$R_TESC)

plot.roc(pModel35_L01, col="red", print.thres.cex = 1.2, print.thres.pattern.cex = 1.2, print.auc.cex = 1.2, print.auc=TRUE, max.auc.polygon=TRUE, print.thres=TRUE , print.thres.pch=40, print.thres.col = "red",auc.polygon=TRUE,  auc.polygon.col="#D1F2EB")
plot.roc(pModel35_L02, col="red", print.thres.cex = 1.2, print.thres.pattern.cex = 1.2, print.auc.cex = 1.2, print.auc=TRUE, max.auc.polygon=TRUE, print.thres=TRUE , print.thres.pch=40, print.thres.col = "red",auc.polygon=TRUE,  auc.polygon.col="#D1F2EB")
plot.roc(pModel35_L03, col="red", print.thres.cex = 1.2, print.thres.pattern.cex = 1.2, print.auc.cex = 1.2, print.auc=TRUE, max.auc.polygon=TRUE, print.thres=TRUE , print.thres.pch=40, print.thres.col = "red",auc.polygon=TRUE,  auc.polygon.col="#D1F2EB")
plot.roc(pModel35_L04, col="red", print.thres.cex = 1.2, print.thres.pattern.cex = 1.2, print.auc.cex = 1.2, print.auc=TRUE, max.auc.polygon=TRUE, print.thres=TRUE , print.thres.pch=40, print.thres.col = "red",auc.polygon=TRUE,  auc.polygon.col="#D1F2EB")
plot.roc(pModel35_L05, col="red", print.thres.cex = 1.2, print.thres.pattern.cex = 1.2, print.auc.cex = 1.2, print.auc=TRUE, max.auc.polygon=TRUE, print.thres=TRUE , print.thres.pch=40, print.thres.col = "red",auc.polygon=TRUE,  auc.polygon.col="#D1F2EB")
plot.roc(pModel35_L06, col="red", print.thres.cex = 1.2, print.thres.pattern.cex = 1.2, print.auc.cex = 1.2, print.auc=TRUE, max.auc.polygon=TRUE, print.thres=TRUE , print.thres.pch=40, print.thres.col = "red",auc.polygon=TRUE,  auc.polygon.col="#D1F2EB")
plot.roc(pModel35_L07, col="red", print.thres.cex = 1.2, print.thres.pattern.cex = 1.2, print.auc.cex = 1.2, print.auc=TRUE, max.auc.polygon=TRUE, print.thres=TRUE , print.thres.pch=40, print.thres.col = "red",auc.polygon=TRUE,  auc.polygon.col="#D1F2EB")
plot.roc(pModel35_L08, col="red", print.thres.cex = 1.2, print.thres.pattern.cex = 1.2, print.auc.cex = 1.2, print.auc=TRUE, max.auc.polygon=TRUE, print.thres=TRUE , print.thres.pch=40, print.thres.col = "red",auc.polygon=TRUE,  auc.polygon.col="#D1F2EB")

pModel36_L01 <- roc(dplyr::filter(TCGA_UCEC_Cln_Met_RNA_MtGy_model, Model36_R != "XXX")$Model36_R, dplyr::filter(TCGA_UCEC_Cln_Met_RNA_MtGy_model, Model36_R != "XXX")$Alive)
pModel36_L02 <- roc(dplyr::filter(TCGA_UCEC_Cln_Met_RNA_MtGy_model, Model36_R != "XXX")$Model36_R, dplyr::filter(TCGA_UCEC_Cln_Met_RNA_MtGy_model, Model36_R != "XXX")$TP53)
pModel36_L03 <- roc(dplyr::filter(TCGA_UCEC_Cln_Met_RNA_MtGy_model, Model36_R != "XXX")$Model36_R, dplyr::filter(TCGA_UCEC_Cln_Met_RNA_MtGy_model, Model36_R != "XXX")$M_LOC100130522.3)
pModel36_L04 <- roc(dplyr::filter(TCGA_UCEC_Cln_Met_RNA_MtGy_model, Model36_R != "XXX")$Model36_R, dplyr::filter(TCGA_UCEC_Cln_Met_RNA_MtGy_model, Model36_R != "XXX")$M_cg10450692)
pModel36_L05 <- roc(dplyr::filter(TCGA_UCEC_Cln_Met_RNA_MtGy_model, Model36_R != "XXX")$Model36_R, dplyr::filter(TCGA_UCEC_Cln_Met_RNA_MtGy_model, Model36_R != "XXX")$M_cg27570984)
pModel36_L06 <- roc(dplyr::filter(TCGA_UCEC_Cln_Met_RNA_MtGy_model, Model36_R != "XXX")$Model36_R, dplyr::filter(TCGA_UCEC_Cln_Met_RNA_MtGy_model, Model36_R != "XXX")$R_CD44)
pModel36_L07 <- roc(dplyr::filter(TCGA_UCEC_Cln_Met_RNA_MtGy_model, Model36_R != "XXX")$Model36_R, dplyr::filter(TCGA_UCEC_Cln_Met_RNA_MtGy_model, Model36_R != "XXX")$M_CSMD1)
pModel36_L08 <- roc(dplyr::filter(TCGA_UCEC_Cln_Met_RNA_MtGy_model, Model36_R != "XXX")$Model36_R, dplyr::filter(TCGA_UCEC_Cln_Met_RNA_MtGy_model, Model36_R != "XXX")$R_TESC)

plot.roc(pModel36_L01, col="red", print.thres.cex = 1.2, print.thres.pattern.cex = 1.2, print.auc.cex = 1.2, print.auc=TRUE, max.auc.polygon=TRUE, print.thres=TRUE , print.thres.pch=40, print.thres.col = "red",auc.polygon=TRUE,  auc.polygon.col="#D1F2EB")
plot.roc(pModel36_L02, col="red", print.thres.cex = 1.2, print.thres.pattern.cex = 1.2, print.auc.cex = 1.2, print.auc=TRUE, max.auc.polygon=TRUE, print.thres=TRUE , print.thres.pch=40, print.thres.col = "red",auc.polygon=TRUE,  auc.polygon.col="#D1F2EB")
plot.roc(pModel36_L03, col="red", print.thres.cex = 1.2, print.thres.pattern.cex = 1.2, print.auc.cex = 1.2, print.auc=TRUE, max.auc.polygon=TRUE, print.thres=TRUE , print.thres.pch=40, print.thres.col = "red",auc.polygon=TRUE,  auc.polygon.col="#D1F2EB")
plot.roc(pModel36_L04, col="red", print.thres.cex = 1.2, print.thres.pattern.cex = 1.2, print.auc.cex = 1.2, print.auc=TRUE, max.auc.polygon=TRUE, print.thres=TRUE , print.thres.pch=40, print.thres.col = "red",auc.polygon=TRUE,  auc.polygon.col="#D1F2EB")
plot.roc(pModel36_L05, col="red", print.thres.cex = 1.2, print.thres.pattern.cex = 1.2, print.auc.cex = 1.2, print.auc=TRUE, max.auc.polygon=TRUE, print.thres=TRUE , print.thres.pch=40, print.thres.col = "red",auc.polygon=TRUE,  auc.polygon.col="#D1F2EB")
plot.roc(pModel36_L06, col="red", print.thres.cex = 1.2, print.thres.pattern.cex = 1.2, print.auc.cex = 1.2, print.auc=TRUE, max.auc.polygon=TRUE, print.thres=TRUE , print.thres.pch=40, print.thres.col = "red",auc.polygon=TRUE,  auc.polygon.col="#D1F2EB")
plot.roc(pModel36_L07, col="red", print.thres.cex = 1.2, print.thres.pattern.cex = 1.2, print.auc.cex = 1.2, print.auc=TRUE, max.auc.polygon=TRUE, print.thres=TRUE , print.thres.pch=40, print.thres.col = "red",auc.polygon=TRUE,  auc.polygon.col="#D1F2EB")
plot.roc(pModel36_L08, col="red", print.thres.cex = 1.2, print.thres.pattern.cex = 1.2, print.auc.cex = 1.2, print.auc=TRUE, max.auc.polygon=TRUE, print.thres=TRUE , print.thres.pch=40, print.thres.col = "red",auc.polygon=TRUE,  auc.polygon.col="#D1F2EB")

pModel37_L01 <- roc(dplyr::filter(TCGA_UCEC_Cln_Met_RNA_MtGy_model, Model37_R != "XXX")$Model37_R, dplyr::filter(TCGA_UCEC_Cln_Met_RNA_MtGy_model, Model37_R != "XXX")$Alive)
pModel37_L02 <- roc(dplyr::filter(TCGA_UCEC_Cln_Met_RNA_MtGy_model, Model37_R != "XXX")$Model37_R, dplyr::filter(TCGA_UCEC_Cln_Met_RNA_MtGy_model, Model37_R != "XXX")$TP53)
pModel37_L03 <- roc(dplyr::filter(TCGA_UCEC_Cln_Met_RNA_MtGy_model, Model37_R != "XXX")$Model37_R, dplyr::filter(TCGA_UCEC_Cln_Met_RNA_MtGy_model, Model37_R != "XXX")$M_LOC100130522.3)
pModel37_L04 <- roc(dplyr::filter(TCGA_UCEC_Cln_Met_RNA_MtGy_model, Model37_R != "XXX")$Model37_R, dplyr::filter(TCGA_UCEC_Cln_Met_RNA_MtGy_model, Model37_R != "XXX")$M_cg10450692)
pModel37_L05 <- roc(dplyr::filter(TCGA_UCEC_Cln_Met_RNA_MtGy_model, Model37_R != "XXX")$Model37_R, dplyr::filter(TCGA_UCEC_Cln_Met_RNA_MtGy_model, Model37_R != "XXX")$M_cg27570984)
pModel37_L06 <- roc(dplyr::filter(TCGA_UCEC_Cln_Met_RNA_MtGy_model, Model37_R != "XXX")$Model37_R, dplyr::filter(TCGA_UCEC_Cln_Met_RNA_MtGy_model, Model37_R != "XXX")$R_CD44)
pModel37_L07 <- roc(dplyr::filter(TCGA_UCEC_Cln_Met_RNA_MtGy_model, Model37_R != "XXX")$Model37_R, dplyr::filter(TCGA_UCEC_Cln_Met_RNA_MtGy_model, Model37_R != "XXX")$M_CSMD1)
pModel37_L08 <- roc(dplyr::filter(TCGA_UCEC_Cln_Met_RNA_MtGy_model, Model37_R != "XXX")$Model37_R, dplyr::filter(TCGA_UCEC_Cln_Met_RNA_MtGy_model, Model37_R != "XXX")$R_TESC)

plot.roc(pModel37_L01, col="red", print.thres.cex = 1.2, print.thres.pattern.cex = 1.2, print.auc.cex = 1.2, print.auc=TRUE, max.auc.polygon=TRUE, print.thres=TRUE , print.thres.pch=40, print.thres.col = "red",auc.polygon=TRUE,  auc.polygon.col="#D1F2EB")
plot.roc(pModel37_L02, col="red", print.thres.cex = 1.2, print.thres.pattern.cex = 1.2, print.auc.cex = 1.2, print.auc=TRUE, max.auc.polygon=TRUE, print.thres=TRUE , print.thres.pch=40, print.thres.col = "red",auc.polygon=TRUE,  auc.polygon.col="#D1F2EB")
plot.roc(pModel37_L03, col="red", print.thres.cex = 1.2, print.thres.pattern.cex = 1.2, print.auc.cex = 1.2, print.auc=TRUE, max.auc.polygon=TRUE, print.thres=TRUE , print.thres.pch=40, print.thres.col = "red",auc.polygon=TRUE,  auc.polygon.col="#D1F2EB")
plot.roc(pModel37_L04, col="red", print.thres.cex = 1.2, print.thres.pattern.cex = 1.2, print.auc.cex = 1.2, print.auc=TRUE, max.auc.polygon=TRUE, print.thres=TRUE , print.thres.pch=40, print.thres.col = "red",auc.polygon=TRUE,  auc.polygon.col="#D1F2EB")
plot.roc(pModel37_L05, col="red", print.thres.cex = 1.2, print.thres.pattern.cex = 1.2, print.auc.cex = 1.2, print.auc=TRUE, max.auc.polygon=TRUE, print.thres=TRUE , print.thres.pch=40, print.thres.col = "red",auc.polygon=TRUE,  auc.polygon.col="#D1F2EB")
plot.roc(pModel37_L06, col="red", print.thres.cex = 1.2, print.thres.pattern.cex = 1.2, print.auc.cex = 1.2, print.auc=TRUE, max.auc.polygon=TRUE, print.thres=TRUE , print.thres.pch=40, print.thres.col = "red",auc.polygon=TRUE,  auc.polygon.col="#D1F2EB")
plot.roc(pModel37_L07, col="red", print.thres.cex = 1.2, print.thres.pattern.cex = 1.2, print.auc.cex = 1.2, print.auc=TRUE, max.auc.polygon=TRUE, print.thres=TRUE , print.thres.pch=40, print.thres.col = "red",auc.polygon=TRUE,  auc.polygon.col="#D1F2EB")
plot.roc(pModel37_L08, col="red", print.thres.cex = 1.2, print.thres.pattern.cex = 1.2, print.auc.cex = 1.2, print.auc=TRUE, max.auc.polygon=TRUE, print.thres=TRUE , print.thres.pch=40, print.thres.col = "red",auc.polygon=TRUE,  auc.polygon.col="#D1F2EB")


pModel38_L01 <- roc(dplyr::filter(TCGA_UCEC_Cln_Met_RNA_MtGy_model, Model38_R != "XXX")$Model38_R, dplyr::filter(TCGA_UCEC_Cln_Met_RNA_MtGy_model, Model38_R != "XXX")$Alive)
pModel38_L02 <- roc(dplyr::filter(TCGA_UCEC_Cln_Met_RNA_MtGy_model, Model38_R != "XXX")$Model38_R, dplyr::filter(TCGA_UCEC_Cln_Met_RNA_MtGy_model, Model38_R != "XXX")$TP53)
pModel38_L03 <- roc(dplyr::filter(TCGA_UCEC_Cln_Met_RNA_MtGy_model, Model38_R != "XXX")$Model38_R, dplyr::filter(TCGA_UCEC_Cln_Met_RNA_MtGy_model, Model38_R != "XXX")$M_LOC100130522.3)
pModel38_L04 <- roc(dplyr::filter(TCGA_UCEC_Cln_Met_RNA_MtGy_model, Model38_R != "XXX")$Model38_R, dplyr::filter(TCGA_UCEC_Cln_Met_RNA_MtGy_model, Model38_R != "XXX")$M_cg10450692)
pModel38_L05 <- roc(dplyr::filter(TCGA_UCEC_Cln_Met_RNA_MtGy_model, Model38_R != "XXX")$Model38_R, dplyr::filter(TCGA_UCEC_Cln_Met_RNA_MtGy_model, Model38_R != "XXX")$M_cg27570984)
pModel38_L06 <- roc(dplyr::filter(TCGA_UCEC_Cln_Met_RNA_MtGy_model, Model38_R != "XXX")$Model38_R, dplyr::filter(TCGA_UCEC_Cln_Met_RNA_MtGy_model, Model38_R != "XXX")$R_CD44)
pModel38_L07 <- roc(dplyr::filter(TCGA_UCEC_Cln_Met_RNA_MtGy_model, Model38_R != "XXX")$Model38_R, dplyr::filter(TCGA_UCEC_Cln_Met_RNA_MtGy_model, Model38_R != "XXX")$M_CSMD1)
pModel38_L08 <- roc(dplyr::filter(TCGA_UCEC_Cln_Met_RNA_MtGy_model, Model38_R != "XXX")$Model38_R, dplyr::filter(TCGA_UCEC_Cln_Met_RNA_MtGy_model, Model38_R != "XXX")$R_TESC)

plot.roc(pModel38_L01, col="red", print.thres.cex = 1.2, print.thres.pattern.cex = 1.2, print.auc.cex = 1.2, print.auc=TRUE, max.auc.polygon=TRUE, print.thres=TRUE , print.thres.pch=40, print.thres.col = "red",auc.polygon=TRUE,  auc.polygon.col="#D1F2EB")
plot.roc(pModel38_L02, col="red", print.thres.cex = 1.2, print.thres.pattern.cex = 1.2, print.auc.cex = 1.2, print.auc=TRUE, max.auc.polygon=TRUE, print.thres=TRUE , print.thres.pch=40, print.thres.col = "red",auc.polygon=TRUE,  auc.polygon.col="#D1F2EB")
plot.roc(pModel38_L03, col="red", print.thres.cex = 1.2, print.thres.pattern.cex = 1.2, print.auc.cex = 1.2, print.auc=TRUE, max.auc.polygon=TRUE, print.thres=TRUE , print.thres.pch=40, print.thres.col = "red",auc.polygon=TRUE,  auc.polygon.col="#D1F2EB")
plot.roc(pModel38_L04, col="red", print.thres.cex = 1.2, print.thres.pattern.cex = 1.2, print.auc.cex = 1.2, print.auc=TRUE, max.auc.polygon=TRUE, print.thres=TRUE , print.thres.pch=40, print.thres.col = "red",auc.polygon=TRUE,  auc.polygon.col="#D1F2EB")
plot.roc(pModel38_L05, col="red", print.thres.cex = 1.2, print.thres.pattern.cex = 1.2, print.auc.cex = 1.2, print.auc=TRUE, max.auc.polygon=TRUE, print.thres=TRUE , print.thres.pch=40, print.thres.col = "red",auc.polygon=TRUE,  auc.polygon.col="#D1F2EB")
plot.roc(pModel38_L06, col="red", print.thres.cex = 1.2, print.thres.pattern.cex = 1.2, print.auc.cex = 1.2, print.auc=TRUE, max.auc.polygon=TRUE, print.thres=TRUE , print.thres.pch=40, print.thres.col = "red",auc.polygon=TRUE,  auc.polygon.col="#D1F2EB")
plot.roc(pModel38_L07, col="red", print.thres.cex = 1.2, print.thres.pattern.cex = 1.2, print.auc.cex = 1.2, print.auc=TRUE, max.auc.polygon=TRUE, print.thres=TRUE , print.thres.pch=40, print.thres.col = "red",auc.polygon=TRUE,  auc.polygon.col="#D1F2EB")
plot.roc(pModel38_L08, col="red", print.thres.cex = 1.2, print.thres.pattern.cex = 1.2, print.auc.cex = 1.2, print.auc=TRUE, max.auc.polygon=TRUE, print.thres=TRUE , print.thres.pch=40, print.thres.col = "red",auc.polygon=TRUE,  auc.polygon.col="#D1F2EB")


pModel12 <- roc(dplyr::filter(TCGA_UCEC_Cln_Met_RNA_MtGy_model, Model12_R != "XXX")$Model12_R, dplyr::filter(TCGA_UCEC_Cln_Met_RNA_MtGy_model, Model12_R != "XXX")$M_LOC100130522.3)
pModel13 <- roc(dplyr::filter(TCGA_UCEC_Cln_Met_RNA_MtGy_model, Model13_R != "XXX")$Model13_R, dplyr::filter(TCGA_UCEC_Cln_Met_RNA_MtGy_model, Model13_R != "XXX")$M_LOC100130522.3)
pModel14 <- roc(dplyr::filter(TCGA_UCEC_Cln_Met_RNA_MtGy_model, Model14_R != "XXX")$Model14_R, dplyr::filter(TCGA_UCEC_Cln_Met_RNA_MtGy_model, Model14_R != "XXX")$M_LOC100130522.3)
pModel21 <- roc(dplyr::filter(TCGA_UCEC_Cln_Met_RNA_MtGy_model, Model21_R != "XXX")$Model21_R, dplyr::filter(TCGA_UCEC_Cln_Met_RNA_MtGy_model, Model21_R != "XXX")$M_LOC100130522.3)
pModel22 <- roc(dplyr::filter(TCGA_UCEC_Cln_Met_RNA_MtGy_model, Model22_R != "XXX")$Model22_R, dplyr::filter(TCGA_UCEC_Cln_Met_RNA_MtGy_model, Model22_R != "XXX")$M_LOC100130522.3)
pModel23 <- roc(dplyr::filter(TCGA_UCEC_Cln_Met_RNA_MtGy_model, Model23_R != "XXX")$Model23_R, dplyr::filter(TCGA_UCEC_Cln_Met_RNA_MtGy_model, Model23_R != "XXX")$M_LOC100130522.3)
pModel24 <- roc(dplyr::filter(TCGA_UCEC_Cln_Met_RNA_MtGy_model, Model24_R != "XXX")$Model24_R, dplyr::filter(TCGA_UCEC_Cln_Met_RNA_MtGy_model, Model24_R != "XXX")$M_LOC100130522.3)
pModel25 <- roc(dplyr::filter(TCGA_UCEC_Cln_Met_RNA_MtGy_model, Model25_R != "XXX")$Model25_R, dplyr::filter(TCGA_UCEC_Cln_Met_RNA_MtGy_model, Model25_R != "XXX")$M_LOC100130522.3)
pModel26 <- roc(dplyr::filter(TCGA_UCEC_Cln_Met_RNA_MtGy_model, Model26_R != "XXX")$Model26_R, dplyr::filter(TCGA_UCEC_Cln_Met_RNA_MtGy_model, Model26_R != "XXX")$M_LOC100130522.3)
pModel27 <- roc(dplyr::filter(TCGA_UCEC_Cln_Met_RNA_MtGy_model, Model27_R != "XXX")$Model27_R, dplyr::filter(TCGA_UCEC_Cln_Met_RNA_MtGy_model, Model27_R != "XXX")$M_LOC100130522.3)
pModel28 <- roc(dplyr::filter(TCGA_UCEC_Cln_Met_RNA_MtGy_model, Model28_R != "XXX")$Model28_R, dplyr::filter(TCGA_UCEC_Cln_Met_RNA_MtGy_model, Model28_R != "XXX")$M_LOC100130522.3)
pModel31 <- roc(dplyr::filter(TCGA_UCEC_Cln_Met_RNA_MtGy_model, Model31_R != "XXX")$Model31_R, dplyr::filter(TCGA_UCEC_Cln_Met_RNA_MtGy_model, Model31_R != "XXX")$M_LOC100130522.3)
pModel32 <- roc(dplyr::filter(TCGA_UCEC_Cln_Met_RNA_MtGy_model, Model32_R != "XXX")$Model32_R, dplyr::filter(TCGA_UCEC_Cln_Met_RNA_MtGy_model, Model32_R != "XXX")$M_LOC100130522.3)
pModel33 <- roc(dplyr::filter(TCGA_UCEC_Cln_Met_RNA_MtGy_model, Model33_R != "XXX")$Model33_R, dplyr::filter(TCGA_UCEC_Cln_Met_RNA_MtGy_model, Model33_R != "XXX")$M_LOC100130522.3)
pModel34 <- roc(dplyr::filter(TCGA_UCEC_Cln_Met_RNA_MtGy_model, Model34_R != "XXX")$Model34_R, dplyr::filter(TCGA_UCEC_Cln_Met_RNA_MtGy_model, Model34_R != "XXX")$M_LOC100130522.3)
pModel35 <- roc(dplyr::filter(TCGA_UCEC_Cln_Met_RNA_MtGy_model, Model35_R != "XXX")$Model35_R, dplyr::filter(TCGA_UCEC_Cln_Met_RNA_MtGy_model, Model35_R != "XXX")$M_LOC100130522.3)
pModel36 <- roc(dplyr::filter(TCGA_UCEC_Cln_Met_RNA_MtGy_model, Model36_R != "XXX")$Model36_R, dplyr::filter(TCGA_UCEC_Cln_Met_RNA_MtGy_model, Model36_R != "XXX")$M_LOC100130522.3)
pModel37 <- roc(dplyr::filter(TCGA_UCEC_Cln_Met_RNA_MtGy_model, Model37_R != "XXX")$Model37_R, dplyr::filter(TCGA_UCEC_Cln_Met_RNA_MtGy_model, Model37_R != "XXX")$M_LOC100130522.3)
pModel38 <- roc(dplyr::filter(TCGA_UCEC_Cln_Met_RNA_MtGy_model, Model38_R != "XXX")$Model38_R, dplyr::filter(TCGA_UCEC_Cln_Met_RNA_MtGy_model, Model38_R != "XXX")$M_LOC100130522.3)


CH_Model1_R_M_CSMD1.2        <- roc(TCGA_UCEC_Cln_Met_RNA_MtGy_model$CH_Model1_R, TCGA_UCEC_Cln_Met_RNA_MtGy_model$M_CSMD1.2)
CH_Model2_R_M_CSMD1.2        <- roc(TCGA_UCEC_Cln_Met_RNA_MtGy_model$CH_Model2_R, TCGA_UCEC_Cln_Met_RNA_MtGy_model$M_CSMD1.2)
CL_Model1_R_M_CSMD1.2        <- roc(TCGA_UCEC_Cln_Met_RNA_MtGy_model$CL_Model1_R, TCGA_UCEC_Cln_Met_RNA_MtGy_model$M_CSMD1.2)
CH_Model1_R_M_LOC100130522.1 <- roc(TCGA_UCEC_Cln_Met_RNA_MtGy_model$CH_Model1_R, TCGA_UCEC_Cln_Met_RNA_MtGy_model$M_LOC100130522.1)
CH_Model2_R_M_LOC100130522.1 <- roc(TCGA_UCEC_Cln_Met_RNA_MtGy_model$CH_Model2_R, TCGA_UCEC_Cln_Met_RNA_MtGy_model$M_LOC100130522.1)
CL_Model1_R_M_LOC100130522.1 <- roc(TCGA_UCEC_Cln_Met_RNA_MtGy_model$CL_Model1_R, TCGA_UCEC_Cln_Met_RNA_MtGy_model$M_LOC100130522.1)
CH_Model1_R_R_TRIM31         <- roc(TCGA_UCEC_Cln_Met_RNA_MtGy_model$CH_Model1_R, TCGA_UCEC_Cln_Met_RNA_MtGy_model$R_TRIM31)
CH_Model2_R_R_TRIM31         <- roc(TCGA_UCEC_Cln_Met_RNA_MtGy_model$CH_Model2_R, TCGA_UCEC_Cln_Met_RNA_MtGy_model$R_TRIM31)
CL_Model1_R_R_TRIM31         <- roc(TCGA_UCEC_Cln_Met_RNA_MtGy_model$CL_Model1_R, TCGA_UCEC_Cln_Met_RNA_MtGy_model$R_TRIM31)
CH_Model1_R_R_NNMT           <- roc(TCGA_UCEC_Cln_Met_RNA_MtGy_model$CH_Model1_R, TCGA_UCEC_Cln_Met_RNA_MtGy_model$R_NNMT)
CH_Model2_R_R_NNMT           <- roc(TCGA_UCEC_Cln_Met_RNA_MtGy_model$CH_Model2_R, TCGA_UCEC_Cln_Met_RNA_MtGy_model$R_NNMT)
CL_Model1_R_R_NNMT           <- roc(TCGA_UCEC_Cln_Met_RNA_MtGy_model$CL_Model1_R, TCGA_UCEC_Cln_Met_RNA_MtGy_model$R_NNMT)

par(mfrow=c(4,3))
plot.roc(CH_Model1_R_M_CSMD1.2       , col="red", print.thres.cex = 1.2, print.thres.pattern.cex = 1.2, print.auc.cex = 1.2, print.auc=TRUE, max.auc.polygon=TRUE, print.thres=TRUE , print.thres.pch=40, print.thres.col = "red",auc.polygon=TRUE,  auc.polygon.col="#D1F2EB")
plot.roc(CH_Model2_R_M_CSMD1.2       , col="red", print.thres.cex = 1.2, print.thres.pattern.cex = 1.2, print.auc.cex = 1.2, print.auc=TRUE, max.auc.polygon=TRUE, print.thres=TRUE , print.thres.pch=40, print.thres.col = "red",auc.polygon=TRUE,  auc.polygon.col="#D1F2EB")
plot.roc(CL_Model1_R_M_CSMD1.2       , col="red", print.thres.cex = 1.2, print.thres.pattern.cex = 1.2, print.auc.cex = 1.2, print.auc=TRUE, max.auc.polygon=TRUE, print.thres=TRUE , print.thres.pch=40, print.thres.col = "red",auc.polygon=TRUE,  auc.polygon.col="#D1F2EB")
plot.roc(CH_Model1_R_M_LOC100130522.1, col="red", print.thres.cex = 1.2, print.thres.pattern.cex = 1.2, print.auc.cex = 1.2, print.auc=TRUE, max.auc.polygon=TRUE, print.thres=FALSE, print.thres.pch=40, print.thres.col = "red",auc.polygon=TRUE,  auc.polygon.col="#D1F2EB")
plot.roc(CH_Model2_R_M_LOC100130522.1, col="red", print.thres.cex = 1.2, print.thres.pattern.cex = 1.2, print.auc.cex = 1.2, print.auc=TRUE, max.auc.polygon=TRUE, print.thres=TRUE , print.thres.pch=40, print.thres.col = "red",auc.polygon=TRUE,  auc.polygon.col="#D1F2EB")
plot.roc(CL_Model1_R_M_LOC100130522.1, col="red", print.thres.cex = 1.2, print.thres.pattern.cex = 1.2, print.auc.cex = 1.2, print.auc=TRUE, max.auc.polygon=TRUE, print.thres=TRUE , print.thres.pch=40, print.thres.col = "red",auc.polygon=TRUE,  auc.polygon.col="#D1F2EB")
plot.roc(CH_Model1_R_R_TRIM31        , col="red", print.thres.cex = 1.2, print.thres.pattern.cex = 1.2, print.auc.cex = 1.2, print.auc=TRUE, max.auc.polygon=TRUE, print.thres=TRUE , print.thres.pch=40, print.thres.col = "red",auc.polygon=TRUE,  auc.polygon.col="#D1F2EB")
plot.roc(CH_Model2_R_R_TRIM31        , col="red", print.thres.cex = 1.2, print.thres.pattern.cex = 1.2, print.auc.cex = 1.2, print.auc=TRUE, max.auc.polygon=TRUE, print.thres=TRUE , print.thres.pch=40, print.thres.col = "red",auc.polygon=TRUE,  auc.polygon.col="#D1F2EB")
plot.roc(CL_Model1_R_R_TRIM31        , col="red", print.thres.cex = 1.2, print.thres.pattern.cex = 1.2, print.auc.cex = 1.2, print.auc=TRUE, max.auc.polygon=TRUE, print.thres=FALSE, print.thres.pch=40, print.thres.col = "red",auc.polygon=TRUE,  auc.polygon.col="#D1F2EB")
plot.roc(CH_Model1_R_R_NNMT          , col="red", print.thres.cex = 1.2, print.thres.pattern.cex = 1.2, print.auc.cex = 1.2, print.auc=TRUE, max.auc.polygon=TRUE, print.thres=TRUE , print.thres.pch=40, print.thres.col = "red",auc.polygon=TRUE,  auc.polygon.col="#D1F2EB")
plot.roc(CH_Model2_R_R_NNMT          , col="red", print.thres.cex = 1.2, print.thres.pattern.cex = 1.2, print.auc.cex = 1.2, print.auc=TRUE, max.auc.polygon=TRUE, print.thres=TRUE , print.thres.pch=40, print.thres.col = "red",auc.polygon=TRUE,  auc.polygon.col="#D1F2EB")
plot.roc(CL_Model1_R_R_NNMT          , col="red", print.thres.cex = 1.2, print.thres.pattern.cex = 1.2, print.auc.cex = 1.2, print.auc=TRUE, max.auc.polygon=TRUE, print.thres=TRUE , print.thres.pch=40, print.thres.col = "red",auc.polygon=TRUE,  auc.polygon.col="#D1F2EB")


##################################################################################################################################################################################################################
library(ggpubr)

dim(TCGA_UCEC_Cln_Met_RNA_MtGy)
table(TCGA_UCEC_Cln_Met_RNA_MtGy$CHCL_R)

Col1 = c("#0D3692","#33A23D","#FE5B10","#32A1C8")
Col2 = c("#8B50A4","#C55C1D","#677718","#F14C82")
Col3 = c("#0D3692","#33A23D","#FE5B10","#32A1C8","#8B50A4","#C55C1D","#677718","#F14C82")


dplyr::filter(annEPIC_name, Name == "cg16244155")


COMPARE_LIST1 <- list(c("CLRx", "CLRo"), c("CHRx", "CHRo"), c("CLRx", "CHRx"), c("CLRo", "CHRo"))


p01 <- ggboxplot(TCGA_UCEC_Cln_Met_RNA_MtGy, x="CHCL_R", y="M_LOC100130522.3", fill="CHCL_R", palette=Col1) + stat_compare_means(comparisons = COMPARE_LIST1)+stat_compare_means(label.y = max(TCGA_UCEC_Cln_Met_RNA_MtGy$M_LOC100130522.3))+labs(title="Methylation level: PARD6G-AS1") + theme(axis.text.x = element_text(angle = 45, vjust = 1, hjust=1))
p02 <- ggboxplot(TCGA_UCEC_Cln_Met_RNA_MtGy, x="CHCL_R", y="M_cg10450692"    , fill="CHCL_R", palette=Col1) + stat_compare_means(comparisons = COMPARE_LIST1)+stat_compare_means(label.y = max(TCGA_UCEC_Cln_Met_RNA_MtGy$M_cg10450692))    +labs(title="Methylation level: cg10450692") + theme(axis.text.x = element_text(angle = 45, vjust = 1, hjust=1))
p03 <- ggboxplot(TCGA_UCEC_Cln_Met_RNA_MtGy, x="CHCL_R", y="M_cg27570984"    , fill="CHCL_R", palette=Col1) + stat_compare_means(comparisons = COMPARE_LIST1)+stat_compare_means(label.y = max(TCGA_UCEC_Cln_Met_RNA_MtGy$M_cg27570984))    +labs(title="Methylation level: cg27570984") + theme(axis.text.x = element_text(angle = 45, vjust = 1, hjust=1))
p04 <- ggboxplot(TCGA_UCEC_Cln_Met_RNA_MtGy, x="CHCL_R", y="M_CSMD1"         , fill="CHCL_R", palette=Col1) + stat_compare_means(comparisons = COMPARE_LIST1)+stat_compare_means(label.y = max(TCGA_UCEC_Cln_Met_RNA_MtGy$M_CSMD1))         +labs(title="Methylation level: CSMD1     ") + theme(axis.text.x = element_text(angle = 45, vjust = 1, hjust=1))
p05 <- ggboxplot(TCGA_UCEC_Cln_Met_RNA_MtGy, x="CHCL_R", y="R_CD44"          , fill="CHCL_R", palette=Col2) + stat_compare_means(comparisons = COMPARE_LIST1)+stat_compare_means(label.y = max(TCGA_UCEC_Cln_Met_RNA_MtGy$R_CD44))          +labs(title="Expression level:  CD44      ") + theme(axis.text.x = element_text(angle = 45, vjust = 1, hjust=1))
p06 <- ggboxplot(TCGA_UCEC_Cln_Met_RNA_MtGy, x="CHCL_R", y="R_TESC"          , fill="CHCL_R", palette=Col2) + stat_compare_means(comparisons = COMPARE_LIST1)+stat_compare_means(label.y = max(TCGA_UCEC_Cln_Met_RNA_MtGy$R_TESC))          +labs(title="Expression level:  TESC      ") + theme(axis.text.x = element_text(angle = 45, vjust = 1, hjust=1))

p01
p02
p03
p04
p05
p06


library(gridExtra)
grid.arrange(p01, p02, p03, p04, p05, p06, nrow=2, ncol=3)
grid.arrange(p01, p04, p05, p06, nrow=2, ncol=2)


##################################################################################################################################################################################################################
table(TCGA_UCEC_Clnkeyc$IntegrativeCluster); table(TCGA_UCEC_Clnkeyc$recurred_progressed); dim(TCGA_UCEC_Clnkeyc)
TCGA_UCEC_Clnkeyc_4CRC <- TCGA_UCEC_Clnkeyc
names(TCGA_UCEC_Clnkeyc_4CRC)[1] <- "ID"
TCGA_UCEC_Clnkeyc_4CRC$recurred_progressed <- gsub("Yes", "Ro", TCGA_UCEC_Clnkeyc_4CRC$recurred_progressed)
TCGA_UCEC_Clnkeyc_4CRC$recurred_progressed <- gsub("No",  "Rx", TCGA_UCEC_Clnkeyc_4CRC$recurred_progressed)
TCGA_UCEC_Clnkeyc_4CRC$Class <- paste0(TCGA_UCEC_Clnkeyc_4CRC$IntegrativeCluster, TCGA_UCEC_Clnkeyc_4CRC$recurred_progressed)
table(TCGA_UCEC_Clnkeyc_4CRC$Class)

TCGA_UCEC_Clnkeyc_4CRC$Class <- gsub("CHRo", "1_CNH_Ro", TCGA_UCEC_Clnkeyc_4CRC$Class)
TCGA_UCEC_Clnkeyc_4CRC$Class <- gsub("CHRx", "2_CNH_Rx", TCGA_UCEC_Clnkeyc_4CRC$Class)
TCGA_UCEC_Clnkeyc_4CRC$Class <- gsub("CLRo", "3_CNL_Ro", TCGA_UCEC_Clnkeyc_4CRC$Class)
TCGA_UCEC_Clnkeyc_4CRC$Class <- gsub("CLRx", "4_CNL_Rx", TCGA_UCEC_Clnkeyc_4CRC$Class)
TCGA_UCEC_Clnkeyc_4CRC$Class <- gsub("MIRo", "5_MSI_Ro", TCGA_UCEC_Clnkeyc_4CRC$Class)
TCGA_UCEC_Clnkeyc_4CRC$Class <- gsub("MIRx", "6_MSI_Rx", TCGA_UCEC_Clnkeyc_4CRC$Class)
TCGA_UCEC_Clnkeyc_4CRC$Class <- gsub("PLRx", "7_POLE_Rx", TCGA_UCEC_Clnkeyc_4CRC$Class)


table(TCGA_UCEC_Clnkeyc_4CRC$`2009stagegroup`)
TCGA_UCEC_Clnkeyc_4CRC$Stage <- ifelse(TCGA_UCEC_Clnkeyc_4CRC$`2009stagegroup` == "Stage I", "S1", 
                                       ifelse(TCGA_UCEC_Clnkeyc_4CRC$`2009stagegroup` == "Stage II", "S2",
                                              ifelse(TCGA_UCEC_Clnkeyc_4CRC$`2009stagegroup` == "Stage III", "S3",
                                                     ifelse(TCGA_UCEC_Clnkeyc_4CRC$`2009stagegroup` == "Stage IV", "S4", "Unknown"))))

table(TCGA_UCEC_Clnkeyc_4CRC$Stage)
table(is.na(TCGA_UCEC_Clnkeyc_4CRC$age))
table(is.na(TCGA_UCEC_Clnkeyc_4CRC$BMI))

TCGA_UCEC_Clnkeyc_4CRC$BMI <- as.numeric(TCGA_UCEC_Clnkeyc_4CRC$BMI)
TCGA_UCEC_Clnkeyc_4CRC$BMI <- ifelse(is.na(TCGA_UCEC_Clnkeyc_4CRC$BMI), mean(TCGA_UCEC_Clnkeyc_4CRC$BMI, na.rm=T),TCGA_UCEC_Clnkeyc_4CRC$BMI)

TCGA_UCEC_Clnkeyc_4CRCx <- dplyr::select(TCGA_UCEC_Clnkeyc_4CRC, ID, Class, age, BMI, Stage, histology_grade, vital_status)
TCGA_UCEC_Clnkeyc_4CRCy <- dplyr::select(TCGA_UCEC_Clnkeyc_4CRC, ID, Class)

head(TCGA_UCEC_Clnkeyc_4CRCx); dim(TCGA_UCEC_Clnkeyc_4CRCx)
head(TCGA_UCEC_Clnkeyc_4CRCy); dim(TCGA_UCEC_Clnkeyc_4CRCy)

TCGA_UCEC_Cln_Metx         <- merge(x=TCGA_UCEC_Clnkeyc_4CRCx,  y=TCGA_UCEC_Met450_01Ac_CHCL, by="ID")
TCGA_UCEC_Cln_Met_RNAx     <- merge(x=TCGA_UCEC_Cln_Metx,       y=TCGA_UCEC_RNAseq_01Nc_CHCL, by="ID")
TCGA_UCEC_Cln_Met_RNA_MtGx <- merge(x=TCGA_UCEC_Cln_Met_RNAx,   y=TCGA_UCEC_SNVMtG_CHCL, by="ID")

TCGA_UCEC_Cln_Mety         <- merge(x=TCGA_UCEC_Clnkeyc_4CRCy,  y=TCGA_UCEC_Met450_01Ac_CHCL, by="ID")
TCGA_UCEC_Cln_Met_RNAy     <- merge(x=TCGA_UCEC_Cln_Mety,       y=TCGA_UCEC_RNAseq_01Nc_CHCL, by="ID")
TCGA_UCEC_Cln_Met_RNA_MtGy <- merge(x=TCGA_UCEC_Cln_Met_RNAy,   y=TCGA_UCEC_SNVMtG_CHCL, by="ID")


TCGA_UCEC_Cln_Met_RNA_MtGx[1:5, 1:9]; dim(TCGA_UCEC_Cln_Met_RNA_MtGx) #116,492
table(TCGA_UCEC_Cln_Met_RNA_MtGx$Class)
TCGA_UCEC_Cln_Met_RNA_MtGx[,8:182] <- lapply(TCGA_UCEC_Cln_Met_RNA_MtGx[,8:182], as.numeric)
str(TCGA_UCEC_Cln_Met_RNA_MtGx)
str(TCGA_UCEC_Cln_Met_RNA_MtGx[, 81: 95])
str(TCGA_UCEC_Cln_Met_RNA_MtGx[,171:200])
str(TCGA_UCEC_Cln_Met_RNA_MtGx[,481:492])

TCGA_UCEC_Cln_Met_RNA_MtGy[1:5, 1:9]; dim(TCGA_UCEC_Cln_Met_RNA_MtGy) #116,487
table(TCGA_UCEC_Cln_Met_RNA_MtGy$Class)
TCGA_UCEC_Cln_Met_RNA_MtGy[,3:177] <- lapply(TCGA_UCEC_Cln_Met_RNA_MtGy[,3:177], as.numeric)
str(TCGA_UCEC_Cln_Met_RNA_MtGy)
str(TCGA_UCEC_Cln_Met_RNA_MtGy[, 81: 90])
str(TCGA_UCEC_Cln_Met_RNA_MtGy[,171:200])
str(TCGA_UCEC_Cln_Met_RNA_MtGy[,481:487])

TCGA_UCEC_Cln_Met_RNA_MtGx <- TCGA_UCEC_Cln_Met_RNA_MtGx[order(TCGA_UCEC_Cln_Met_RNA_MtGx$Class),]
TCGA_UCEC_Cln_Met_RNA_MtGy <- TCGA_UCEC_Cln_Met_RNA_MtGy[order(TCGA_UCEC_Cln_Met_RNA_MtGy$Class),]

COMPARE_LIST1 <- list(c("1_CNH_Ro", "2_CNH_Rx"), c("3_CNL_Ro", "4_CNL_Rx"), c("1_CNH_Ro", "3_CNL_Ro"), c("2_CNH_Rx", "4_CNL_Rx"))
COMPARE_LIST2 <- list(c("1_CNH_Ro", "2_CNH_Rx"), c("3_CNL_Ro", "4_CNL_Rx"), c("1_CNH_Ro", "3_CNL_Ro"), c("2_CNH_Rx", "4_CNL_Rx"), c("5_MSI_Ro", "6_MSI_Rx"), c("6_MSI_Rx", "7_POLE_Rx"))
Col3 <- c("#0D3692","#33A23D","#FE5B10","#32A1C8","#8B50A4","#C55C1D","#677718","#F14C82","#AA9872","#73C7A6","#FFB300","#C82127")
library(ggpubr)
p01 <- ggboxplot(TCGA_UCEC_Cln_Met_RNA_MtGy, x="Class", y="M_LOC100130522.3", fill="Class", palette=Col3, xlab = "Seven conditions", ylab = "Methylation: PARD6G-AS1") + stat_compare_means(comparisons = COMPARE_LIST1)+stat_compare_means(label.y = 0.45 + max(TCGA_UCEC_Cln_Met_RNA_MtGy$M_LOC100130522.3))+labs(title="Methylation level: PARD6G-AS1") + theme(axis.text.x = element_text(angle = 45, vjust = 1, hjust=1))
p02 <- ggboxplot(TCGA_UCEC_Cln_Met_RNA_MtGy, x="Class", y="M_cg10450692"    , fill="Class", palette=Col3, xlab = "Seven conditions", ylab = "Methylation: cg10450692") + stat_compare_means(comparisons = COMPARE_LIST1)+stat_compare_means(label.y = 0.50 + max(TCGA_UCEC_Cln_Met_RNA_MtGy$M_cg10450692))    +labs(title="Methylation level: cg10450692") + theme(axis.text.x = element_text(angle = 45, vjust = 1, hjust=1))
p03 <- ggboxplot(TCGA_UCEC_Cln_Met_RNA_MtGy, x="Class", y="M_cg27570984"    , fill="Class", palette=Col3, xlab = "Seven conditions", ylab = "Methylation: cg27570984") + stat_compare_means(comparisons = COMPARE_LIST1)+stat_compare_means(label.y = 0.50 + max(TCGA_UCEC_Cln_Met_RNA_MtGy$M_cg27570984))    +labs(title="Methylation level: cg27570984") + theme(axis.text.x = element_text(angle = 45, vjust = 1, hjust=1))
p04 <- ggboxplot(TCGA_UCEC_Cln_Met_RNA_MtGy, x="Class", y="M_CSMD1"         , fill="Class", palette=Col3, xlab = "Seven conditions", ylab = "Methylation: CSMD1     ") + stat_compare_means(comparisons = COMPARE_LIST1)+stat_compare_means(label.y = 0.50 + max(TCGA_UCEC_Cln_Met_RNA_MtGy$M_CSMD1))         +labs(title="Methylation level: CSMD1     ") + theme(axis.text.x = element_text(angle = 45, vjust = 1, hjust=1))
p05 <- ggboxplot(TCGA_UCEC_Cln_Met_RNA_MtGy, x="Class", y="R_CD44"          , fill="Class", palette=Col3, xlab = "Seven conditions", ylab = "Expression : CD44      ") + stat_compare_means(comparisons = COMPARE_LIST1)+stat_compare_means(label.y = 0.20 + max(TCGA_UCEC_Cln_Met_RNA_MtGy$R_CD44))          +labs(title="Expression level:  CD44      ") + theme(axis.text.x = element_text(angle = 45, vjust = 1, hjust=1))
p06 <- ggboxplot(TCGA_UCEC_Cln_Met_RNA_MtGy, x="Class", y="R_TESC"          , fill="Class", palette=Col3, xlab = "Seven conditions", ylab = "Expression : TESC      ") + stat_compare_means(comparisons = COMPARE_LIST1)+stat_compare_means(label.y = 0.25 + max(TCGA_UCEC_Cln_Met_RNA_MtGy$R_TESC))          +labs(title="Expression level:  TESC      ") + theme(axis.text.x = element_text(angle = 45, vjust = 1, hjust=1))

p01 <- ggboxplot(TCGA_UCEC_Cln_Met_RNA_MtGy, x="Class", y="M_LOC100130522.3", fill="Class", palette=Col3, xlab = "Seven conditions", ylab = "Methylation: PARD6G-AS1") + stat_compare_means(comparisons = COMPARE_LIST2)+stat_compare_means(label.y = 0.45 + max(TCGA_UCEC_Cln_Met_RNA_MtGy$M_LOC100130522.3))+labs(title="Methylation level: PARD6G-AS1") + theme(axis.text.x = element_text(angle = 45, vjust = 1, hjust=1))
p02 <- ggboxplot(TCGA_UCEC_Cln_Met_RNA_MtGy, x="Class", y="M_cg10450692"    , fill="Class", palette=Col3, xlab = "Seven conditions", ylab = "Methylation: cg10450692") + stat_compare_means(comparisons = COMPARE_LIST2)+stat_compare_means(label.y = 0.50 + max(TCGA_UCEC_Cln_Met_RNA_MtGy$M_cg10450692))    +labs(title="Methylation level: cg10450692") + theme(axis.text.x = element_text(angle = 45, vjust = 1, hjust=1))
p03 <- ggboxplot(TCGA_UCEC_Cln_Met_RNA_MtGy, x="Class", y="M_cg27570984"    , fill="Class", palette=Col3, xlab = "Seven conditions", ylab = "Methylation: cg27570984") + stat_compare_means(comparisons = COMPARE_LIST2)+stat_compare_means(label.y = 0.50 + max(TCGA_UCEC_Cln_Met_RNA_MtGy$M_cg27570984))    +labs(title="Methylation level: cg27570984") + theme(axis.text.x = element_text(angle = 45, vjust = 1, hjust=1))
p04 <- ggboxplot(TCGA_UCEC_Cln_Met_RNA_MtGy, x="Class", y="M_CSMD1"         , fill="Class", palette=Col3, xlab = "Seven conditions", ylab = "Methylation: CSMD1     ") + stat_compare_means(comparisons = COMPARE_LIST2)+stat_compare_means(label.y = 0.50 + max(TCGA_UCEC_Cln_Met_RNA_MtGy$M_CSMD1))         +labs(title="Methylation level: CSMD1     ") + theme(axis.text.x = element_text(angle = 45, vjust = 1, hjust=1))
p05 <- ggboxplot(TCGA_UCEC_Cln_Met_RNA_MtGy, x="Class", y="R_CD44"          , fill="Class", palette=Col3, xlab = "Seven conditions", ylab = "Expression : CD44      ") + stat_compare_means(comparisons = COMPARE_LIST2)+stat_compare_means(label.y = 0.20 + max(TCGA_UCEC_Cln_Met_RNA_MtGy$R_CD44))          +labs(title="Expression level:  CD44      ") + theme(axis.text.x = element_text(angle = 45, vjust = 1, hjust=1))
p06 <- ggboxplot(TCGA_UCEC_Cln_Met_RNA_MtGy, x="Class", y="R_TESC"          , fill="Class", palette=Col3, xlab = "Seven conditions", ylab = "Expression : TESC      ") + stat_compare_means(comparisons = COMPARE_LIST2)+stat_compare_means(label.y = 0.25 + max(TCGA_UCEC_Cln_Met_RNA_MtGy$R_TESC))          +labs(title="Expression level:  TESC      ") + theme(axis.text.x = element_text(angle = 45, vjust = 1, hjust=1))


table(dplyr::select(TCGA_UCEC_Cln_Met_RNA_MtGy, Class, TP53))

library(gridExtra)
#grid.arrange(p01, p05, nrow=1, ncol=2)


grid.arrange(p01, p02, p03, p04, p05, p06, nrow=2, ncol=3)
grid.arrange(p01, p04, p05, p06, nrow=2, ncol=2) #1200*1200


Class_Met450_Plots <- list() # 3- 89 : 1-87, i+2
Class_RNAseq_Plots <- list() #90-177 : 1-88, i+89


for (i in 1:87){
  Class_Met450_Plots[[(i)]] <- ggboxplot(TCGA_UCEC_Cln_Met_RNA_MtGy, x="Class", y=colnames(TCGA_UCEC_Cln_Met_RNA_MtGy)[i+2], fill="Class", palette=Col3) + stat_compare_means(comparisons = COMPARE_LIST1)+stat_compare_means(label.y = max(TCGA_UCEC_Cln_Met_RNA_MtGy[,i+2]))+labs(title=colnames(TCGA_UCEC_Cln_Met_RNA_MtGy)[i+2]) + theme(axis.text.x = element_text(angle = 45, vjust = 1, hjust=1))
}
for (i in 1:88){
  Class_RNAseq_Plots[[(i)]] <- ggboxplot(TCGA_UCEC_Cln_Met_RNA_MtGy, x="Class", y=colnames(TCGA_UCEC_Cln_Met_RNA_MtGy)[i+89], fill="Class", palette=Col3) + stat_compare_means(comparisons = COMPARE_LIST1)+stat_compare_means(label.y = max(TCGA_UCEC_Cln_Met_RNA_MtGy[,i+89]))+labs(title=colnames(TCGA_UCEC_Cln_Met_RNA_MtGy)[i+89]) + theme(axis.text.x = element_text(angle = 45, vjust = 1, hjust=1))
}

png(filename="Output_UCEC_Boxplot/11_Class_Met450_Plots.png" ,width=2400,height=18000,unit="px",bg="#ffffff")
grid.arrange(Class_Met450_Plots[[1]],Class_Met450_Plots[[2]],Class_Met450_Plots[[3]],Class_Met450_Plots[[4]],Class_Met450_Plots[[5]],Class_Met450_Plots[[6]],Class_Met450_Plots[[7]],Class_Met450_Plots[[8]],Class_Met450_Plots[[9]],Class_Met450_Plots[[10]],
             Class_Met450_Plots[[11]],Class_Met450_Plots[[12]],Class_Met450_Plots[[13]],Class_Met450_Plots[[14]],Class_Met450_Plots[[15]],Class_Met450_Plots[[16]],Class_Met450_Plots[[17]],Class_Met450_Plots[[18]],Class_Met450_Plots[[19]],Class_Met450_Plots[[20]],
             Class_Met450_Plots[[21]],Class_Met450_Plots[[22]],Class_Met450_Plots[[23]],Class_Met450_Plots[[24]],Class_Met450_Plots[[25]],Class_Met450_Plots[[26]],Class_Met450_Plots[[27]],Class_Met450_Plots[[28]],Class_Met450_Plots[[29]],Class_Met450_Plots[[30]],
             Class_Met450_Plots[[31]],Class_Met450_Plots[[32]],Class_Met450_Plots[[33]],Class_Met450_Plots[[34]],Class_Met450_Plots[[35]],Class_Met450_Plots[[36]],Class_Met450_Plots[[37]],Class_Met450_Plots[[38]],Class_Met450_Plots[[39]],Class_Met450_Plots[[40]],
             Class_Met450_Plots[[41]],Class_Met450_Plots[[42]],Class_Met450_Plots[[43]],Class_Met450_Plots[[44]],Class_Met450_Plots[[45]],Class_Met450_Plots[[46]],Class_Met450_Plots[[47]],Class_Met450_Plots[[48]],Class_Met450_Plots[[49]],Class_Met450_Plots[[50]],
             Class_Met450_Plots[[51]],Class_Met450_Plots[[52]],Class_Met450_Plots[[53]],Class_Met450_Plots[[54]],Class_Met450_Plots[[55]],Class_Met450_Plots[[56]],Class_Met450_Plots[[57]],Class_Met450_Plots[[58]],Class_Met450_Plots[[59]],Class_Met450_Plots[[60]],
             Class_Met450_Plots[[61]],Class_Met450_Plots[[62]],Class_Met450_Plots[[63]],Class_Met450_Plots[[64]],Class_Met450_Plots[[65]],Class_Met450_Plots[[66]],Class_Met450_Plots[[67]],Class_Met450_Plots[[68]],Class_Met450_Plots[[69]],Class_Met450_Plots[[70]],
             Class_Met450_Plots[[71]],Class_Met450_Plots[[72]],Class_Met450_Plots[[73]],Class_Met450_Plots[[74]],Class_Met450_Plots[[75]],Class_Met450_Plots[[76]],Class_Met450_Plots[[77]],Class_Met450_Plots[[78]],Class_Met450_Plots[[79]],Class_Met450_Plots[[80]],
             Class_Met450_Plots[[81]],Class_Met450_Plots[[82]],Class_Met450_Plots[[83]],Class_Met450_Plots[[84]],Class_Met450_Plots[[85]],Class_Met450_Plots[[86]],Class_Met450_Plots[[87]], nrow=30, ncol=3)
dev.off()

png(filename="Output_UCEC_Boxplot/11_Class_RNAseq_Plots.png" ,width=2400,height=18000,unit="px",bg="#ffffff")
grid.arrange(Class_RNAseq_Plots[[1]],Class_RNAseq_Plots[[2]],Class_RNAseq_Plots[[3]],Class_RNAseq_Plots[[4]],Class_RNAseq_Plots[[5]],Class_RNAseq_Plots[[6]],Class_RNAseq_Plots[[7]],Class_RNAseq_Plots[[8]],Class_RNAseq_Plots[[9]],Class_RNAseq_Plots[[10]],
             Class_RNAseq_Plots[[11]],Class_RNAseq_Plots[[12]],Class_RNAseq_Plots[[13]],Class_RNAseq_Plots[[14]],Class_RNAseq_Plots[[15]],Class_RNAseq_Plots[[16]],Class_RNAseq_Plots[[17]],Class_RNAseq_Plots[[18]],Class_RNAseq_Plots[[19]],Class_RNAseq_Plots[[20]],
             Class_RNAseq_Plots[[21]],Class_RNAseq_Plots[[22]],Class_RNAseq_Plots[[23]],Class_RNAseq_Plots[[24]],Class_RNAseq_Plots[[25]],Class_RNAseq_Plots[[26]],Class_RNAseq_Plots[[27]],Class_RNAseq_Plots[[28]],Class_RNAseq_Plots[[29]],Class_RNAseq_Plots[[30]],
             Class_RNAseq_Plots[[31]],Class_RNAseq_Plots[[32]],Class_RNAseq_Plots[[33]],Class_RNAseq_Plots[[34]],Class_RNAseq_Plots[[35]],Class_RNAseq_Plots[[36]],Class_RNAseq_Plots[[37]],Class_RNAseq_Plots[[38]],Class_RNAseq_Plots[[39]],Class_RNAseq_Plots[[40]],
             Class_RNAseq_Plots[[41]],Class_RNAseq_Plots[[42]],Class_RNAseq_Plots[[43]],Class_RNAseq_Plots[[44]],Class_RNAseq_Plots[[45]],Class_RNAseq_Plots[[46]],Class_RNAseq_Plots[[47]],Class_RNAseq_Plots[[48]],Class_RNAseq_Plots[[49]],Class_RNAseq_Plots[[50]],
             Class_RNAseq_Plots[[51]],Class_RNAseq_Plots[[52]],Class_RNAseq_Plots[[53]],Class_RNAseq_Plots[[54]],Class_RNAseq_Plots[[55]],Class_RNAseq_Plots[[56]],Class_RNAseq_Plots[[57]],Class_RNAseq_Plots[[58]],Class_RNAseq_Plots[[59]],Class_RNAseq_Plots[[60]],
             Class_RNAseq_Plots[[61]],Class_RNAseq_Plots[[62]],Class_RNAseq_Plots[[63]],Class_RNAseq_Plots[[64]],Class_RNAseq_Plots[[65]],Class_RNAseq_Plots[[66]],Class_RNAseq_Plots[[67]],Class_RNAseq_Plots[[68]],Class_RNAseq_Plots[[69]],Class_RNAseq_Plots[[70]],
             Class_RNAseq_Plots[[71]],Class_RNAseq_Plots[[72]],Class_RNAseq_Plots[[73]],Class_RNAseq_Plots[[74]],Class_RNAseq_Plots[[75]],Class_RNAseq_Plots[[76]],Class_RNAseq_Plots[[77]],Class_RNAseq_Plots[[78]],Class_RNAseq_Plots[[79]],Class_RNAseq_Plots[[80]],
             Class_RNAseq_Plots[[81]],Class_RNAseq_Plots[[82]],Class_RNAseq_Plots[[83]],Class_RNAseq_Plots[[84]],Class_RNAseq_Plots[[85]],Class_RNAseq_Plots[[86]],Class_RNAseq_Plots[[87]],Class_RNAseq_Plots[[88]], nrow=30, ncol=3)
dev.off()


Stage_Met450_Plots <- list() # 8- 94 : 1-87, i+8
Stage_RNAseq_Plots <- list() #95-182 : 1-88, i+94
Histo_Met450_Plots <- list() # 8- 94 : 1-87, i+8
Histo_RNAseq_Plots <- list() #95-182 : 1-88, i+94

TCGA_UCEC_Cln_Met_RNA_MtGx <- TCGA_UCEC_Cln_Met_RNA_MtGx[order(TCGA_UCEC_Cln_Met_RNA_MtGx$Stage),]
for (i in 1:87){
  Stage_Met450_Plots[[(i)]] <- ggboxplot(TCGA_UCEC_Cln_Met_RNA_MtGx, x="Stage", y=colnames(TCGA_UCEC_Cln_Met_RNA_MtGx)[i+8], fill="Stage", palette=Col3) + stat_compare_means(comparisons = COMPARE_LIST1)+stat_compare_means(label.y = max(TCGA_UCEC_Cln_Met_RNA_MtGx[,i+8]))+labs(title=colnames(TCGA_UCEC_Cln_Met_RNA_MtGx)[i+8]) + theme(axis.text.x = element_text(angle = 45, vjust = 1, hjust=1))
}
for (i in 1:88){
  Stage_RNAseq_Plots[[(i)]] <- ggboxplot(TCGA_UCEC_Cln_Met_RNA_MtGx, x="Stage", y=colnames(TCGA_UCEC_Cln_Met_RNA_MtGx)[i+94], fill="Stage", palette=Col3) + stat_compare_means(comparisons = COMPARE_LIST1)+stat_compare_means(label.y = max(TCGA_UCEC_Cln_Met_RNA_MtGx[,i+94]))+labs(title=colnames(TCGA_UCEC_Cln_Met_RNA_MtGx)[i+94]) + theme(axis.text.x = element_text(angle = 45, vjust = 1, hjust=1))
}

TCGA_UCEC_Cln_Met_RNA_MtGx <- TCGA_UCEC_Cln_Met_RNA_MtGx[order(TCGA_UCEC_Cln_Met_RNA_MtGx$histology_grade),]
for (i in 1:87){
  Histo_Met450_Plots[[(i)]] <- ggboxplot(TCGA_UCEC_Cln_Met_RNA_MtGx, x="histology_grade", y=colnames(TCGA_UCEC_Cln_Met_RNA_MtGx)[i+8], fill="histology_grade", palette=Col3) + stat_compare_means(comparisons = COMPARE_LIST1)+stat_compare_means(label.y = max(TCGA_UCEC_Cln_Met_RNA_MtGx[,i+8]))+labs(title=colnames(TCGA_UCEC_Cln_Met_RNA_MtGx)[i+8]) + theme(axis.text.x = element_text(angle = 45, vjust = 1, hjust=1))
}
for (i in 1:88){
  Histo_RNAseq_Plots[[(i)]] <- ggboxplot(TCGA_UCEC_Cln_Met_RNA_MtGx, x="histology_grade", y=colnames(TCGA_UCEC_Cln_Met_RNA_MtGx)[i+94], fill="histology_grade", palette=Col3) + stat_compare_means(comparisons = COMPARE_LIST1)+stat_compare_means(label.y = max(TCGA_UCEC_Cln_Met_RNA_MtGx[,i+94]))+labs(title=colnames(TCGA_UCEC_Cln_Met_RNA_MtGx)[i+94]) + theme(axis.text.x = element_text(angle = 45, vjust = 1, hjust=1))
}


png(filename="Output_UCEC_Boxplot/11_Stage_Met450_Plots.png" ,width=2400,height=18000,unit="px",bg="#ffffff")
grid.arrange(Stage_Met450_Plots[[1]],Stage_Met450_Plots[[2]],Stage_Met450_Plots[[3]],Stage_Met450_Plots[[4]],Stage_Met450_Plots[[5]],Stage_Met450_Plots[[6]],Stage_Met450_Plots[[7]],Stage_Met450_Plots[[8]],Stage_Met450_Plots[[9]],Stage_Met450_Plots[[10]],
             Stage_Met450_Plots[[11]],Stage_Met450_Plots[[12]],Stage_Met450_Plots[[13]],Stage_Met450_Plots[[14]],Stage_Met450_Plots[[15]],Stage_Met450_Plots[[16]],Stage_Met450_Plots[[17]],Stage_Met450_Plots[[18]],Stage_Met450_Plots[[19]],Stage_Met450_Plots[[20]],
             Stage_Met450_Plots[[21]],Stage_Met450_Plots[[22]],Stage_Met450_Plots[[23]],Stage_Met450_Plots[[24]],Stage_Met450_Plots[[25]],Stage_Met450_Plots[[26]],Stage_Met450_Plots[[27]],Stage_Met450_Plots[[28]],Stage_Met450_Plots[[29]],Stage_Met450_Plots[[30]],
             Stage_Met450_Plots[[31]],Stage_Met450_Plots[[32]],Stage_Met450_Plots[[33]],Stage_Met450_Plots[[34]],Stage_Met450_Plots[[35]],Stage_Met450_Plots[[36]],Stage_Met450_Plots[[37]],Stage_Met450_Plots[[38]],Stage_Met450_Plots[[39]],Stage_Met450_Plots[[40]],
             Stage_Met450_Plots[[41]],Stage_Met450_Plots[[42]],Stage_Met450_Plots[[43]],Stage_Met450_Plots[[44]],Stage_Met450_Plots[[45]],Stage_Met450_Plots[[46]],Stage_Met450_Plots[[47]],Stage_Met450_Plots[[48]],Stage_Met450_Plots[[49]],Stage_Met450_Plots[[50]],
             Stage_Met450_Plots[[51]],Stage_Met450_Plots[[52]],Stage_Met450_Plots[[53]],Stage_Met450_Plots[[54]],Stage_Met450_Plots[[55]],Stage_Met450_Plots[[56]],Stage_Met450_Plots[[57]],Stage_Met450_Plots[[58]],Stage_Met450_Plots[[59]],Stage_Met450_Plots[[60]],
             Stage_Met450_Plots[[61]],Stage_Met450_Plots[[62]],Stage_Met450_Plots[[63]],Stage_Met450_Plots[[64]],Stage_Met450_Plots[[65]],Stage_Met450_Plots[[66]],Stage_Met450_Plots[[67]],Stage_Met450_Plots[[68]],Stage_Met450_Plots[[69]],Stage_Met450_Plots[[70]],
             Stage_Met450_Plots[[71]],Stage_Met450_Plots[[72]],Stage_Met450_Plots[[73]],Stage_Met450_Plots[[74]],Stage_Met450_Plots[[75]],Stage_Met450_Plots[[76]],Stage_Met450_Plots[[77]],Stage_Met450_Plots[[78]],Stage_Met450_Plots[[79]],Stage_Met450_Plots[[80]],
             Stage_Met450_Plots[[81]],Stage_Met450_Plots[[82]],Stage_Met450_Plots[[83]],Stage_Met450_Plots[[84]],Stage_Met450_Plots[[85]],Stage_Met450_Plots[[86]],Stage_Met450_Plots[[87]], nrow=30, ncol=3)
dev.off()

png(filename="Output_UCEC_Boxplot/11_Stage_RNAseq_Plots.png" ,width=2400,height=18000,unit="px",bg="#ffffff")
grid.arrange(Stage_RNAseq_Plots[[1]],Stage_RNAseq_Plots[[2]],Stage_RNAseq_Plots[[3]],Stage_RNAseq_Plots[[4]],Stage_RNAseq_Plots[[5]],Stage_RNAseq_Plots[[6]],Stage_RNAseq_Plots[[7]],Stage_RNAseq_Plots[[8]],Stage_RNAseq_Plots[[9]],Stage_RNAseq_Plots[[10]],
             Stage_RNAseq_Plots[[11]],Stage_RNAseq_Plots[[12]],Stage_RNAseq_Plots[[13]],Stage_RNAseq_Plots[[14]],Stage_RNAseq_Plots[[15]],Stage_RNAseq_Plots[[16]],Stage_RNAseq_Plots[[17]],Stage_RNAseq_Plots[[18]],Stage_RNAseq_Plots[[19]],Stage_RNAseq_Plots[[20]],
             Stage_RNAseq_Plots[[21]],Stage_RNAseq_Plots[[22]],Stage_RNAseq_Plots[[23]],Stage_RNAseq_Plots[[24]],Stage_RNAseq_Plots[[25]],Stage_RNAseq_Plots[[26]],Stage_RNAseq_Plots[[27]],Stage_RNAseq_Plots[[28]],Stage_RNAseq_Plots[[29]],Stage_RNAseq_Plots[[30]],
             Stage_RNAseq_Plots[[31]],Stage_RNAseq_Plots[[32]],Stage_RNAseq_Plots[[33]],Stage_RNAseq_Plots[[34]],Stage_RNAseq_Plots[[35]],Stage_RNAseq_Plots[[36]],Stage_RNAseq_Plots[[37]],Stage_RNAseq_Plots[[38]],Stage_RNAseq_Plots[[39]],Stage_RNAseq_Plots[[40]],
             Stage_RNAseq_Plots[[41]],Stage_RNAseq_Plots[[42]],Stage_RNAseq_Plots[[43]],Stage_RNAseq_Plots[[44]],Stage_RNAseq_Plots[[45]],Stage_RNAseq_Plots[[46]],Stage_RNAseq_Plots[[47]],Stage_RNAseq_Plots[[48]],Stage_RNAseq_Plots[[49]],Stage_RNAseq_Plots[[50]],
             Stage_RNAseq_Plots[[51]],Stage_RNAseq_Plots[[52]],Stage_RNAseq_Plots[[53]],Stage_RNAseq_Plots[[54]],Stage_RNAseq_Plots[[55]],Stage_RNAseq_Plots[[56]],Stage_RNAseq_Plots[[57]],Stage_RNAseq_Plots[[58]],Stage_RNAseq_Plots[[59]],Stage_RNAseq_Plots[[60]],
             Stage_RNAseq_Plots[[61]],Stage_RNAseq_Plots[[62]],Stage_RNAseq_Plots[[63]],Stage_RNAseq_Plots[[64]],Stage_RNAseq_Plots[[65]],Stage_RNAseq_Plots[[66]],Stage_RNAseq_Plots[[67]],Stage_RNAseq_Plots[[68]],Stage_RNAseq_Plots[[69]],Stage_RNAseq_Plots[[70]],
             Stage_RNAseq_Plots[[71]],Stage_RNAseq_Plots[[72]],Stage_RNAseq_Plots[[73]],Stage_RNAseq_Plots[[74]],Stage_RNAseq_Plots[[75]],Stage_RNAseq_Plots[[76]],Stage_RNAseq_Plots[[77]],Stage_RNAseq_Plots[[78]],Stage_RNAseq_Plots[[79]],Stage_RNAseq_Plots[[80]],
             Stage_RNAseq_Plots[[81]],Stage_RNAseq_Plots[[82]],Stage_RNAseq_Plots[[83]],Stage_RNAseq_Plots[[84]],Stage_RNAseq_Plots[[85]],Stage_RNAseq_Plots[[86]],Stage_RNAseq_Plots[[87]],Stage_RNAseq_Plots[[88]], nrow=30, ncol=3)
dev.off()


png(filename="Output_UCEC_Boxplot/11_Histo_Met450_Plots.png" ,width=2400,height=18000,unit="px",bg="#ffffff")
grid.arrange(Histo_Met450_Plots[[1]],Histo_Met450_Plots[[2]],Histo_Met450_Plots[[3]],Histo_Met450_Plots[[4]],Histo_Met450_Plots[[5]],Histo_Met450_Plots[[6]],Histo_Met450_Plots[[7]],Histo_Met450_Plots[[8]],Histo_Met450_Plots[[9]],Histo_Met450_Plots[[10]],
             Histo_Met450_Plots[[11]],Histo_Met450_Plots[[12]],Histo_Met450_Plots[[13]],Histo_Met450_Plots[[14]],Histo_Met450_Plots[[15]],Histo_Met450_Plots[[16]],Histo_Met450_Plots[[17]],Histo_Met450_Plots[[18]],Histo_Met450_Plots[[19]],Histo_Met450_Plots[[20]],
             Histo_Met450_Plots[[21]],Histo_Met450_Plots[[22]],Histo_Met450_Plots[[23]],Histo_Met450_Plots[[24]],Histo_Met450_Plots[[25]],Histo_Met450_Plots[[26]],Histo_Met450_Plots[[27]],Histo_Met450_Plots[[28]],Histo_Met450_Plots[[29]],Histo_Met450_Plots[[30]],
             Histo_Met450_Plots[[31]],Histo_Met450_Plots[[32]],Histo_Met450_Plots[[33]],Histo_Met450_Plots[[34]],Histo_Met450_Plots[[35]],Histo_Met450_Plots[[36]],Histo_Met450_Plots[[37]],Histo_Met450_Plots[[38]],Histo_Met450_Plots[[39]],Histo_Met450_Plots[[40]],
             Histo_Met450_Plots[[41]],Histo_Met450_Plots[[42]],Histo_Met450_Plots[[43]],Histo_Met450_Plots[[44]],Histo_Met450_Plots[[45]],Histo_Met450_Plots[[46]],Histo_Met450_Plots[[47]],Histo_Met450_Plots[[48]],Histo_Met450_Plots[[49]],Histo_Met450_Plots[[50]],
             Histo_Met450_Plots[[51]],Histo_Met450_Plots[[52]],Histo_Met450_Plots[[53]],Histo_Met450_Plots[[54]],Histo_Met450_Plots[[55]],Histo_Met450_Plots[[56]],Histo_Met450_Plots[[57]],Histo_Met450_Plots[[58]],Histo_Met450_Plots[[59]],Histo_Met450_Plots[[60]],
             Histo_Met450_Plots[[61]],Histo_Met450_Plots[[62]],Histo_Met450_Plots[[63]],Histo_Met450_Plots[[64]],Histo_Met450_Plots[[65]],Histo_Met450_Plots[[66]],Histo_Met450_Plots[[67]],Histo_Met450_Plots[[68]],Histo_Met450_Plots[[69]],Histo_Met450_Plots[[70]],
             Histo_Met450_Plots[[71]],Histo_Met450_Plots[[72]],Histo_Met450_Plots[[73]],Histo_Met450_Plots[[74]],Histo_Met450_Plots[[75]],Histo_Met450_Plots[[76]],Histo_Met450_Plots[[77]],Histo_Met450_Plots[[78]],Histo_Met450_Plots[[79]],Histo_Met450_Plots[[80]],
             Histo_Met450_Plots[[81]],Histo_Met450_Plots[[82]],Histo_Met450_Plots[[83]],Histo_Met450_Plots[[84]],Histo_Met450_Plots[[85]],Histo_Met450_Plots[[86]],Histo_Met450_Plots[[87]], nrow=30, ncol=3)
dev.off()

png(filename="Output_UCEC_Boxplot/11_Histo_RNAseq_Plots.png" ,width=2400,height=18000,unit="px",bg="#ffffff")
grid.arrange(Histo_RNAseq_Plots[[1]],Histo_RNAseq_Plots[[2]],Histo_RNAseq_Plots[[3]],Histo_RNAseq_Plots[[4]],Histo_RNAseq_Plots[[5]],Histo_RNAseq_Plots[[6]],Histo_RNAseq_Plots[[7]],Histo_RNAseq_Plots[[8]],Histo_RNAseq_Plots[[9]],Histo_RNAseq_Plots[[10]],
             Histo_RNAseq_Plots[[11]],Histo_RNAseq_Plots[[12]],Histo_RNAseq_Plots[[13]],Histo_RNAseq_Plots[[14]],Histo_RNAseq_Plots[[15]],Histo_RNAseq_Plots[[16]],Histo_RNAseq_Plots[[17]],Histo_RNAseq_Plots[[18]],Histo_RNAseq_Plots[[19]],Histo_RNAseq_Plots[[20]],
             Histo_RNAseq_Plots[[21]],Histo_RNAseq_Plots[[22]],Histo_RNAseq_Plots[[23]],Histo_RNAseq_Plots[[24]],Histo_RNAseq_Plots[[25]],Histo_RNAseq_Plots[[26]],Histo_RNAseq_Plots[[27]],Histo_RNAseq_Plots[[28]],Histo_RNAseq_Plots[[29]],Histo_RNAseq_Plots[[30]],
             Histo_RNAseq_Plots[[31]],Histo_RNAseq_Plots[[32]],Histo_RNAseq_Plots[[33]],Histo_RNAseq_Plots[[34]],Histo_RNAseq_Plots[[35]],Histo_RNAseq_Plots[[36]],Histo_RNAseq_Plots[[37]],Histo_RNAseq_Plots[[38]],Histo_RNAseq_Plots[[39]],Histo_RNAseq_Plots[[40]],
             Histo_RNAseq_Plots[[41]],Histo_RNAseq_Plots[[42]],Histo_RNAseq_Plots[[43]],Histo_RNAseq_Plots[[44]],Histo_RNAseq_Plots[[45]],Histo_RNAseq_Plots[[46]],Histo_RNAseq_Plots[[47]],Histo_RNAseq_Plots[[48]],Histo_RNAseq_Plots[[49]],Histo_RNAseq_Plots[[50]],
             Histo_RNAseq_Plots[[51]],Histo_RNAseq_Plots[[52]],Histo_RNAseq_Plots[[53]],Histo_RNAseq_Plots[[54]],Histo_RNAseq_Plots[[55]],Histo_RNAseq_Plots[[56]],Histo_RNAseq_Plots[[57]],Histo_RNAseq_Plots[[58]],Histo_RNAseq_Plots[[59]],Histo_RNAseq_Plots[[60]],
             Histo_RNAseq_Plots[[61]],Histo_RNAseq_Plots[[62]],Histo_RNAseq_Plots[[63]],Histo_RNAseq_Plots[[64]],Histo_RNAseq_Plots[[65]],Histo_RNAseq_Plots[[66]],Histo_RNAseq_Plots[[67]],Histo_RNAseq_Plots[[68]],Histo_RNAseq_Plots[[69]],Histo_RNAseq_Plots[[70]],
             Histo_RNAseq_Plots[[71]],Histo_RNAseq_Plots[[72]],Histo_RNAseq_Plots[[73]],Histo_RNAseq_Plots[[74]],Histo_RNAseq_Plots[[75]],Histo_RNAseq_Plots[[76]],Histo_RNAseq_Plots[[77]],Histo_RNAseq_Plots[[78]],Histo_RNAseq_Plots[[79]],Histo_RNAseq_Plots[[80]],
             Histo_RNAseq_Plots[[81]],Histo_RNAseq_Plots[[82]],Histo_RNAseq_Plots[[83]],Histo_RNAseq_Plots[[84]],Histo_RNAseq_Plots[[85]],Histo_RNAseq_Plots[[86]],Histo_RNAseq_Plots[[87]],Histo_RNAseq_Plots[[88]], nrow=30, ncol=3)
dev.off()
